# Supplementary material for: Towards Functional Fertilisers: Feed Composition Shapes Microbial Community Structure and Viability in Black Soldier Fly ( Hermetia illucens ) Frass
Source: Environ Microbiol. 2026 Feb 5;28(2):e70249. doi: 10.1111/1462-2920.70249 (PMC12875740; doi:10.1111/1462-2920.70249)
Supplement: Supplementary file 6 — Data S1: Supporting Information. [file EMI-28-e70249-s002.zip]

Archive with 5 entries (5 files):
- emi70249-sup-0001-Table_S1.xlsx
- emi70249-sup-0002-Table_S2.xlsx
- emi70249-sup-0003-Table_S3.xlsx
- emi70249-sup-0004-Table_S4.xlsx
- emi70249-sup-0005-Table_S5.xlsx
