# Supplementary material for: Towards Functional Fertilisers: Feed Composition Shapes Microbial Community Structure and Viability in Black Soldier Fly ( Hermetia illucens ) Frass
Source: Environ Microbiol. 2026 Feb 5;28(2):e70249. doi: 10.1111/1462-2920.70249 (PMC12875740; doi:10.1111/1462-2920.70249)
Supplement: Supplementary file 6 — Data S1: Supporting Information. [file EMI-28-e70249-s002.zip › emi70249-sup-0001-Table_S1.xlsx]

## Sheet: 16S_seq_abundance
Supplementary Table 1. Interactive spreadsheet Bacteria 16S. Detailed bacterial community composition of untreated (unt) and hygienised (hyg) BSFL frass samples from initial diets apple pomace (AP), chicken feed (CF), potato peelings (PE), potato pulp (PP), and rapeseed cake (RC) based on 16S rRNA gene sequencing. Relative abundance of amplicon sequencing variants (ASV) is shown on taxonomic leve…
	Feature.ID	Kingdom	Phylum	Class	Order	Family	Genus	Species	Confidence	AP_01_unt	AP_02_unt	AP_03_unt	AP_01_hyg	AP_02_hyg	AP_03_hyg	CF_01_unt	CF_02_unt	CF_03_unt	CF_01_hyg	CF_02_hyg	CF_03_hyg	PE_01_unt	PE_02_unt	PE_03_unt	PE_01_hyg	PE_02_hyg	PE_03_hyg	PP_01_unt	PP_02_unt	PP_03_unt	PP_01_hyg	PP_02_hyg	PP_03_hyg	RC_01_unt	RC_02_unt	RC_03_unt	RC_01_hyg	RC_02_hyg	RC_03_hyg	AP_01_unt	AP_02_unt	AP_03_unt	AP_01_hyg	AP_02_hyg	AP_03_hyg	CF_01_unt	CF_02_unt	CF_03_unt	CF_01_hyg
1	f5a78149134038c3cbdf8fb3653db5b5	Bacteria	Acidobacteriota	Terriglobia	Terriglobales	Acidobacteriaceae	Granulicella	NA	0.906421	127	169	215	184	173	183	0	0	0	0	0	0	0	0	0	0	0	0	0	0	0	0	0	0	0	0	0	0	0	0	0.58364	0.85874	0.829347	1.0121	0.811825	1.03747	0	0	0	0
							Granulicella			127	169	215	184	173	183	0	0	0	0	0	0	0	0	0	0	0	0	0	0	0	0	0	0	0	0	0	0	0	0	0.58364	0.85874	0.829347	1.0121	0.811825	1.03747	0	0	0	0
3	4dd3810090f137b9ee46e41d2f22235d	Bacteria	Acidobacteriota	Terriglobia	Terriglobales	Acidobacteriaceae	Incertae_Sedis	uncultured_bacterium	0.948797	399	297	700	370	328	478	0	0	0	0	0	0	0	0	0	0	0	0	0	0	0	0	0	0	0	0	0	0	0	0	1.83364	1.50915	2.7002	2.0352	1.53918	2.7099	0	0	0	0
2	a3f0f29f2b77ea281131b16a7e71796e	Bacteria	Acidobacteriota	Terriglobia	Terriglobales	Acidobacteriaceae	Incertae_Sedis	uncultured_bacterium	0.932542	1145	1197	1224	1347	1103	1306	0	0	0	0	0	0	0	0	0	0	0	0	0	0	0	0	0	0	0	0	0	0	0	0	5.26195	6.08232	4.72149	7.40924	5.17597	7.40405	0	0	0	0
							Incertae_Sedis			1544	1494	1924	1717	1431	1784	0	0	0	0	0	0	0	0	0	0	0	0	0	0	0	0	0	0	0	0	0	0	0	0	7.09559	7.59146	7.42169	9.44444	6.71516	10.114	0	0	0	0
4	60783982c1db26cc7ae7bfb8f395ef8a	Bacteria	Acidobacteriota	Terriglobia	Terriglobales	Acidobacteriaceae	Terriglobus	uncultured_bacterium	0.823813	348	420	591	260	201	263	0	0	0	0	0	0	0	0	0	0	0	0	0	0	0	0	0	0	0	0	0	0	0	0	1.59926	2.13415	2.27974	1.43014	0.943219	1.49101	0	0	0	0
5	923f85daea807f4303835596ce096a2a	Bacteria	Acidobacteriota	Terriglobia	Terriglobales	Acidobacteriaceae	Terriglobus	uncultured_bacterium	0.852579	1437	1200	1953	1568	1309	1509	0	0	0	0	0	0	0	0	0	0	0	0	0	0	0	0	0	0	0	0	0	0	0	0	6.60386	6.09756	7.53356	8.62486	6.14266	8.55491	0	0	0	0
							Terriglobus			1785	1620	2544	1828	1510	1772	0	0	0	0	0	0	0	0	0	0	0	0	0	0	0	0	0	0	0	0	0	0	0	0	8.20312	8.23171	9.8133	10.055	7.08588	10.0459	0	0	0	0
						Acidobacteriaceae				3456	3283	4683	3729	3114	3739	0	0	0	0	0	0	0	0	0	0	0	0	0	0	0	0	0	0	0	0	0	0	0	0	15.8824	16.6819	18.0643	20.5116	14.6129	21.1973	0	0	0	0
					Terriglobales					3456	3283	4683	3729	3114	3739	0	0	0	0	0	0	0	0	0	0	0	0	0	0	0	0	0	0	0	0	0	0	0	0	15.8824	16.6819	18.0643	20.5116	14.6129	21.1973	0	0	0	0
				Terriglobia						3456	3283	4683	3729	3114	3739	0	0	0	0	0	0	0	0	0	0	0	0	0	0	0	0	0	0	0	0	0	0	0	0	15.8824	16.6819	18.0643	20.5116	14.6129	21.1973	0	0	0	0
			Acidobacteriota							3456	3283	4683	3729	3114	3739	0	0	0	0	0	0	0	0	0	0	0	0	0	0	0	0	0	0	0	0	0	0	0	0	15.8824	16.6819	18.0643	20.5116	14.6129	21.1973	0	0	0	0
7	468556ec0db36b057db1c069e142b2d3	Bacteria	Actinomycetota	Actinobacteria	Actinomycetales	Actinomycetaceae	Actinomyces	bacterium_NLAE-zl-C91	0.873167	0	0	0	0	0	0	0	0	0	0	0	0	0	0	7	0	0	0	0	0	0	0	0	0	0	0	0	0	0	0	0	0	0	0	0	0	0	0	0	0
8	6187acce4003b991e2e47aa8469ad829	Bacteria	Actinomycetota	Actinobacteria	Actinomycetales	Actinomycetaceae	Actinomyces	bacterium_NLAE-zl-C91	0.879546	0	52	0	0	0	0	0	0	0	0	0	0	10	0	0	0	0	0	0	0	0	0	0	0	0	58	91	58	88	109	0	0.264228	0	0	0	0	0	0	0	0
9	7ecccf98b863ed50ce0126deacbc9984	Bacteria	Actinomycetota	Actinobacteria	Actinomycetales	Actinomycetaceae	Actinomyces	bacterium_NLAE-zl-C91	0.887639	110	44	74	73	46	61	0	0	0	11	0	0	0	0	0	0	0	0	0	0	0	0	0	0	252	0	0	244	0	0	0.505515	0.223577	0.28545	0.40154	0.215861	0.345825	0	0	0	0.0433976
6	ee37b58d605f0eb856fd5392575b60c5	Bacteria	Actinomycetota	Actinobacteria	Actinomycetales	Actinomycetaceae	Actinomyces	bacterium_NLAE-zl-C91	0.819821	0	0	0	0	0	0	0	0	0	0	0	0	0	0	0	0	0	0	0	0	0	0	0	0	0	0	0	2	0	0	0	0	0	0	0	0	0	0	0	0
11	12e8b252acc9e1ec96fb19525d776306	Bacteria	Actinomycetota	Actinobacteria	Actinomycetales	Actinomycetaceae	Actinomyces	metagenome	0.99904	1233	1077	860	712	1454	667	0	0	0	0	0	0	0	0	0	0	0	0	331	307	317	423	263	421	0	0	0	0	0	0	5.66636	5.47256	3.31739	3.91639	6.82309	3.78139	0	0	0	0
10	542fa738a867db9d4178af2723dba7e6	Bacteria	Actinomycetota	Actinobacteria	Actinomycetales	Actinomycetaceae	Actinomyces	metagenome	0.998831	0	0	0	0	0	0	0	0	0	0	0	0	0	0	0	0	0	0	268	846	199	294	323	1138	22	0	0	28	0	0	0	0	0	0	0	0	0	0	0	0
12	dde48a964ae6bb7f91fdaef3a6f71f70	Bacteria	Actinomycetota	Actinobacteria	Actinomycetales	Actinomycetaceae	Actinomyces	uncultured_Actinomycetales	0.941832	0	0	0	0	0	0	0	0	10	0	11	10	0	0	0	13	0	0	0	0	0	0	11	0	18	16	0	18	33	0	0	0	0	0	0	0	0	0	0.0452858	0
							Actinomyces			1343	1173	934	785	1500	728	0	0	10	11	11	10	10	0	7	13	0	0	599	1153	516	717	597	1559	292	74	91	350	121	109	6.17188	5.96037	3.60284	4.31793	7.03895	4.12722	0	0	0.0452858	0.0433976
13	057e946c6c16e1c3881f58f60fa03c33	Bacteria	Actinomycetota	Actinobacteria	Actinomycetales	Actinomycetaceae	Flaviflexus	uncultured_bacterium	0.874821	0	0	0	0	0	0	0	0	0	28	0	7	0	0	0	0	0	0	0	0	0	0	0	0	0	0	0	0	0	0	0	0	0	0	0	0	0	0	0	0.110467
							Flaviflexus			0	0	0	0	0	0	0	0	0	28	0	7	0	0	0	0	0	0	0	0	0	0	0	0	0	0	0	0	0	0	0	0	0	0	0	0	0	0	0	0.110467
						Actinomycetaceae				1343	1173	934	785	1500	728	0	0	10	39	11	17	10	0	7	13	0	0	599	1153	516	717	597	1559	292	74	91	350	121	109	6.17188	5.96037	3.60284	4.31793	7.03895	4.12722	0	0	0.0452858	0.153864
					Actinomycetales					1343	1173	934	785	1500	728	0	0	10	39	11	17	10	0	7	13	0	0	599	1153	516	717	597	1559	292	74	91	350	121	109	6.17188	5.96037	3.60284	4.31793	7.03895	4.12722	0	0	0.0452858	0.153864
14	64f3203d620755718da6456bafd49add	Bacteria	Actinomycetota	Actinobacteria	Kitasatosporales	Streptomycetaceae	Streptomyces	NA	0.999963	0	0	0	0	0	0	0	18	21	0	0	10	0	0	0	0	0	0	0	0	0	0	0	0	0	0	0	0	0	0	0	0	0	0	0	0	0	0.0751158	0.0951001	0
							Streptomyces			0	0	0	0	0	0	0	18	21	0	0	10	0	0	0	0	0	0	0	0	0	0	0	0	0	0	0	0	0	0	0	0	0	0	0	0	0	0.0751158	0.0951001	0
						Streptomycetaceae				0	0	0	0	0	0	0	18	21	0	0	10	0	0	0	0	0	0	0	0	0	0	0	0	0	0	0	0	0	0	0	0	0	0	0	0	0	0.0751158	0.0951001	0
					Kitasatosporales					0	0	0	0	0	0	0	18	21	0	0	10	0	0	0	0	0	0	0	0	0	0	0	0	0	0	0	0	0	0	0	0	0	0	0	0	0	0.0751158	0.0951001	0
98	f6414ce9c7271af3e7dc34853ec21c12	Bacteria	Actinomycetota	Actinobacteria	Mycobacteriales	Corynebacteriaceae	Corynebacterium	Corynebacterium_aurimucosum	0.973727	0	0	0	0	0	0	30	70	143	1652	344	349	0	0	0	0	0	0	0	0	0	0	0	0	0	0	0	0	0	0	0	0	0	0	0	0	0.160522	0.292117	0.647586	6.51754
100	107d2534b819bb4f3724030bbf560c81	Bacteria	Actinomycetota	Actinobacteria	Mycobacteriales	Corynebacteriaceae	Corynebacterium	Corynebacterium_glutamicum	0.984434	0	0	0	0	0	0	0	0	111	0	98	147	0	0	0	0	0	0	0	0	24	10	0	0	14	100	18	0	66	24	0	0	0	0	0	0	0	0	0.502672	0
99	37d2704aaa9f1b7a218147925e0a350a	Bacteria	Actinomycetota	Actinobacteria	Mycobacteriales	Corynebacteriaceae	Corynebacterium	Corynebacterium_glutamicum	0.981636	0	0	0	0	0	0	0	0	0	0	20	0	0	0	0	0	0	0	0	0	0	0	0	0	0	0	0	0	0	0	0	0	0	0	0	0	0	0	0	0
102	42c8c9e89e352c068d54a027a7ee4a3b	Bacteria	Actinomycetota	Actinobacteria	Mycobacteriales	Corynebacteriaceae	Corynebacterium	Corynebacterium_stationis	0.961824	0	0	0	0	0	0	809	1414	369	61	592	703	0	0	0	0	0	0	0	0	0	0	0	0	0	0	0	0	0	0	0	0	0	0	0	0	4.32875	5.90076	1.67104	0.24066
101	e5e406a21c4de77781d3fd2335326bc9	Bacteria	Actinomycetota	Actinobacteria	Mycobacteriales	Corynebacteriaceae	Corynebacterium	Corynebacterium_stationis	0.935258	0	0	0	0	0	0	530	910	163	0	281	330	0	0	0	0	0	0	0	0	0	0	0	0	0	0	0	0	0	0	0	0	0	0	0	0	2.83589	3.79752	0.738158	0
104	6b608f2a6388347f4edf2862f44d664b	Bacteria	Actinomycetota	Actinobacteria	Mycobacteriales	Corynebacteriaceae	Corynebacterium	NA	1	0	0	0	0	0	0	50	74	130	1197	304	331	0	0	0	0	0	0	0	0	0	0	0	0	0	0	0	0	0	0	0	0	0	0	0	0	0.267537	0.308809	0.588715	4.72245
103	c0fcac392fda5b2c85f7eff24b4a08ed	Bacteria	Actinomycetota	Actinobacteria	Mycobacteriales	Corynebacteriaceae	Corynebacterium	NA	1	0	0	0	0	0	0	21	50	30	1451	42	122	0	0	0	0	0	0	0	0	0	0	0	0	0	0	0	0	0	0	0	0	0	0	0	0	0.112366	0.208655	0.135857	5.72454
							Corynebacterium			0	0	0	0	0	0	1440	2518	946	4361	1681	1982	0	0	0	0	0	0	0	0	24	10	0	0	14	100	18	0	66	24	0	0	0	0	0	0	7.70507	10.5079	4.28403	17.2052
						Corynebacteriaceae				0	0	0	0	0	0	1440	2518	946	4361	1681	1982	0	0	0	0	0	0	0	0	24	10	0	0	14	100	18	0	66	24	0	0	0	0	0	0	7.70507	10.5079	4.28403	17.2052
105	9a925e04f4b1e51e5e471e3f7feb0e3e	Bacteria	Actinomycetota	Actinobacteria	Mycobacteriales	Dietziaceae	Dietzia	Dietzia_sp.	0.717471	0	0	0	0	0	0	188	403	33	80	22	69	0	0	0	0	0	0	0	0	0	0	0	0	206	54	15	162	60	0	0	0	0	0	0	0	1.00594	1.68176	0.149443	0.315619
							Dietzia			0	0	0	0	0	0	188	403	33	80	22	69	0	0	0	0	0	0	0	0	0	0	0	0	206	54	15	162	60	0	0	0	0	0	0	0	1.00594	1.68176	0.149443	0.315619
						Dietziaceae				0	0	0	0	0	0	188	403	33	80	22	69	0	0	0	0	0	0	0	0	0	0	0	0	206	54	15	162	60	0	0	0	0	0	0	0	1.00594	1.68176	0.149443	0.315619
106	6168bb7713b0c664bdaa46ef0b89d451	Bacteria	Actinomycetota	Actinobacteria	Mycobacteriales	Nocardiaceae	Rhodococcus	NA	0.999968	0	0	0	0	0	0	8	18	8	0	0	0	0	0	0	0	0	0	0	0	0	0	0	0	0	0	0	0	0	0	0	0	0	0	0	0	0.0428059	0.0751158	0.0362286	0
							Rhodococcus			0	0	0	0	0	0	8	18	8	0	0	0	0	0	0	0	0	0	0	0	0	0	0	0	0	0	0	0	0	0	0	0	0	0	0	0	0.0428059	0.0751158	0.0362286	0
						Nocardiaceae				0	0	0	0	0	0	8	18	8	0	0	0	0	0	0	0	0	0	0	0	0	0	0	0	0	0	0	0	0	0	0	0	0	0	0	0	0.0428059	0.0751158	0.0362286	0
					Mycobacteriales					0	0	0	0	0	0	1636	2939	987	4441	1703	2051	0	0	0	0	0	0	0	0	24	10	0	0	220	154	33	162	126	24	0	0	0	0	0	0	8.75381	12.2647	4.4697	17.5208
107	c7841528a76c274c5aa051e9c07fab2e	Bacteria	Actinomycetota	Actinobacteria	Propionibacteriales	Nocardioidaceae	Aeromicrobium	Aeromicrobium_camelliae	0.968777	0	0	0	0	0	0	0	7	0	0	0	0	0	0	0	0	0	0	0	0	0	0	0	0	0	0	0	0	0	0	0	0	0	0	0	0	0	0.0292117	0	0
108	c96d5f7fc1da01e4a7c2994e7ff67acc	Bacteria	Actinomycetota	Actinobacteria	Propionibacteriales	Nocardioidaceae	Aeromicrobium	Aeromicrobium_camelliae	0.983025	0	0	0	0	0	0	0	0	0	0	0	0	0	0	0	0	0	0	0	0	0	0	5	0	0	0	0	0	0	0	0	0	0	0	0	0	0	0	0	0
109	85210d777864e96c7cac712dea0c9eef	Bacteria	Actinomycetota	Actinobacteria	Propionibacteriales	Nocardioidaceae	Aeromicrobium	uncultured_bacterium	0.862873	0	0	0	0	0	0	0	0	0	0	0	0	0	0	0	0	0	0	0	0	0	7	3	0	0	0	0	0	0	0	0	0	0	0	0	0	0	0	0	0
							Aeromicrobium			0	0	0	0	0	0	0	7	0	0	0	0	0	0	0	0	0	0	0	0	0	7	8	0	0	0	0	0	0	0	0	0	0	0	0	0	0	0.0292117	0	0
110	af708e96611f97495ad52b2eea20d6e9	Bacteria	Actinomycetota	Actinobacteria	Propionibacteriales	Nocardioidaceae	Nocardioides	NA	0.999126	0	0	0	0	0	0	0	0	0	0	0	0	0	0	0	0	0	0	0	0	0	0	0	0	0	0	4	0	0	0	0	0	0	0	0	0	0	0	0	0
							Nocardioides			0	0	0	0	0	0	0	0	0	0	0	0	0	0	0	0	0	0	0	0	0	0	0	0	0	0	4	0	0	0	0	0	0	0	0	0	0	0	0	0
						Nocardioidaceae				0	0	0	0	0	0	0	7	0	0	0	0	0	0	0	0	0	0	0	0	0	7	8	0	0	0	4	0	0	0	0	0	0	0	0	0	0	0.0292117	0	0
111	844776aefd80d25bb0b500b93a8e4ac2	Bacteria	Actinomycetota	Actinobacteria	Propionibacteriales	Propionibacteriaceae	Tessaracoccus	uncultured_bacterium	0.898978	0	0	0	0	0	0	0	0	0	0	0	0	0	0	0	0	0	0	0	0	0	0	0	9	0	0	0	0	0	0	0	0	0	0	0	0	0	0	0	0
							Tessaracoccus			0	0	0	0	0	0	0	0	0	0	0	0	0	0	0	0	0	0	0	0	0	0	0	9	0	0	0	0	0	0	0	0	0	0	0	0	0	0	0	0
						Propionibacteriaceae				0	0	0	0	0	0	0	0	0	0	0	0	0	0	0	0	0	0	0	0	0	0	0	9	0	0	0	0	0	0	0	0	0	0	0	0	0	0	0	0
					Propionibacteriales					0	0	0	0	0	0	0	7	0	0	0	0	0	0	0	0	0	0	0	0	0	7	8	9	0	0	4	0	0	0	0	0	0	0	0	0	0	0.0292117	0	0
				Actinobacteria						1343	1173	934	785	1500	728	1636	2964	1018	4480	1714	2078	10	0	7	13	0	0	599	1153	540	734	605	1568	512	228	128	512	247	133	6.17188	5.96037	3.60284	4.31793	7.03895	4.12722	8.75381	12.3691	4.61009	17.6747
15	4468dec8491f4f5097e2e06ae3259a0c	Bacteria	Actinomycetota	Actinomycetes	Micrococcales	Beutenbergiaceae	Salana	Salana_multivorans	0.728911	0	0	0	0	0	0	0	0	0	0	0	0	51	81	52	71	40	55	0	24	0	0	0	18	0	0	0	0	0	0	0	0	0	0	0	0	0	0	0	0
16	82730cdaa30c78b97de59aa6a4c67eab	Bacteria	Actinomycetota	Actinomycetes	Micrococcales	Beutenbergiaceae	Salana	uncultured_bacterium	0.906995	0	0	0	0	0	0	0	0	0	0	0	0	0	0	17	0	0	0	0	0	0	0	0	0	0	0	0	0	0	0	0	0	0	0	0	0	0	0	0	0
							Salana			0	0	0	0	0	0	0	0	0	0	0	0	51	81	69	71	40	55	0	24	0	0	0	18	0	0	0	0	0	0	0	0	0	0	0	0	0	0	0	0
18	612ece35c93054c260834b980189834d	Bacteria	Actinomycetota	Actinomycetes	Micrococcales	Beutenbergiaceae	NA	NA	0.988887	2393	1485	2394	2398	1169	1498	37	60	60	15	132	83	2546	2999	3798	3138	2417	2663	3014	3911	3612	4532	6948	2913	0	0	0	0	0	0	10.9972	7.54573	9.23469	13.1903	5.48569	8.49254	0.197977	0.250386	0.271715	0.0591786
17	9d95ec0a7f978f9fc309220ebe14aaff	Bacteria	Actinomycetota	Actinomycetes	Micrococcales	Beutenbergiaceae	NA	NA	0.861678	0	0	0	0	0	0	0	0	0	0	0	0	0	0	0	0	0	2	0	0	0	0	0	0	0	0	0	0	0	0	0	0	0	0	0	0	0	0	0	0
							NA			2393	1485	2394	2398	1169	1498	37	60	60	15	132	83	2546	2999	3798	3138	2417	2665	3014	3911	3612	4532	6948	2913	0	0	0	0	0	0	10.9972	7.54573	9.23469	13.1903	5.48569	8.49254	0.197977	0.250386	0.271715	0.0591786
						Beutenbergiaceae				2393	1485	2394	2398	1169	1498	37	60	60	15	132	83	2597	3080	3867	3209	2457	2720	3014	3935	3612	4532	6948	2931	0	0	0	0	0	0	10.9972	7.54573	9.23469	13.1903	5.48569	8.49254	0.197977	0.250386	0.271715	0.0591786
19	b35de140c5754f78a6dbe06c17a8b8f1	Bacteria	Actinomycetota	Actinomycetes	Micrococcales	Bogoriellaceae	Georgenia	Georgenia_sp.	0.926162	0	0	0	0	0	0	0	0	0	51	0	0	0	0	0	0	0	0	0	0	0	0	0	0	0	0	0	0	0	0	0	0	0	0	0	0	0	0	0	0.201207
20	44853ee8060c9d735839c4a945482ea3	Bacteria	Actinomycetota	Actinomycetes	Micrococcales	Bogoriellaceae	Georgenia	NA	0.999348	0	0	0	0	0	0	0	0	0	0	0	0	0	0	0	0	0	0	6	0	19	8	28	0	0	0	0	0	0	0	0	0	0	0	0	0	0	0	0	0
							Georgenia			0	0	0	0	0	0	0	0	0	51	0	0	0	0	0	0	0	0	6	0	19	8	28	0	0	0	0	0	0	0	0	0	0	0	0	0	0	0	0	0.201207
						Bogoriellaceae				0	0	0	0	0	0	0	0	0	51	0	0	0	0	0	0	0	0	6	0	19	8	28	0	0	0	0	0	0	0	0	0	0	0	0	0	0	0	0	0.201207
21	3f48c461e35feec76fc646f9a6afec63	Bacteria	Actinomycetota	Actinomycetes	Micrococcales	Brevibacteriaceae	Brevibacterium	Brevibacterium_luteolum	0.809144	0	0	0	0	0	0	0	0	0	41	0	0	0	0	0	0	0	0	0	0	0	0	0	0	0	0	0	0	0	0	0	0	0	0	0	0	0	0	0	0.161755
24	0837b548bcc9bcde31c55f770c4679e4	Bacteria	Actinomycetota	Actinomycetes	Micrococcales	Brevibacteriaceae	Brevibacterium	NA	1	0	0	0	0	0	0	198	308	93	77	200	195	0	0	0	9	0	0	0	0	0	0	0	0	178	73	26	149	113	35	0	0	0	0	0	0	1.05945	1.28531	0.421158	0.303783
25	1c8dd7e322d620d57822030c547fcb74	Bacteria	Actinomycetota	Actinomycetes	Micrococcales	Brevibacteriaceae	Brevibacterium	NA	1	0	0	0	0	0	0	0	0	0	221	0	0	0	0	0	0	0	0	0	0	0	0	0	0	0	0	0	0	0	0	0	0	0	0	0	0	0	0	0	0.871898
26	27091666b0c54d9a49f3f03bdcea02e3	Bacteria	Actinomycetota	Actinomycetes	Micrococcales	Brevibacteriaceae	Brevibacterium	NA	1	0	0	0	0	0	0	59	117	14	0	0	33	0	0	0	0	0	0	0	0	0	0	0	0	0	0	0	0	0	0	0	0	0	0	0	0	0.315694	0.488253	0.0634001	0
22	2b67f98b25a9a35a39647315910e0ddf	Bacteria	Actinomycetota	Actinomycetes	Micrococcales	Brevibacteriaceae	Brevibacterium	NA	1	0	0	0	0	0	0	194	323	145	2468	385	345	0	0	0	0	0	0	0	0	0	0	0	0	0	0	0	0	0	0	0	0	0	0	0	0	1.03804	1.34791	0.656643	9.73685
27	b0b974dd5ca3901a34ebc548a415ceb7	Bacteria	Actinomycetota	Actinomycetes	Micrococcales	Brevibacteriaceae	Brevibacterium	NA	1	0	0	0	0	0	0	0	0	0	0	16	0	0	0	0	0	0	0	0	0	0	0	0	0	0	6	37	0	0	50	0	0	0	0	0	0	0	0	0	0
23	b0e999595fbb7a2659e3dfc6014d3631	Bacteria	Actinomycetota	Actinomycetes	Micrococcales	Brevibacteriaceae	Brevibacterium	NA	1	0	0	0	0	0	0	255	513	69	0	53	69	0	0	0	0	0	0	0	0	0	0	0	0	0	0	0	0	0	0	0	0	0	0	0	0	1.36444	2.1408	0.312472	0
							Brevibacterium			0	0	0	0	0	0	706	1261	321	2807	654	642	0	0	0	9	0	0	0	0	0	0	0	0	178	79	63	149	113	85	0	0	0	0	0	0	3.77762	5.26228	1.45367	11.0743
						Brevibacteriaceae				0	0	0	0	0	0	706	1261	321	2807	654	642	0	0	0	9	0	0	0	0	0	0	0	0	178	79	63	149	113	85	0	0	0	0	0	0	3.77762	5.26228	1.45367	11.0743
29	31ba6d3b61e0cdb0ffca1178d0feceb8	Bacteria	Actinomycetota	Actinomycetes	Micrococcales	Cellulomonadaceae	Cellulomonas	NA	0.999604	0	0	0	0	0	0	0	0	0	0	0	0	33	60	70	38	21	62	0	0	0	0	0	0	0	0	0	0	0	0	0	0	0	0	0	0	0	0	0	0
28	88032d990e482be8a7bb6fd3c122d9a7	Bacteria	Actinomycetota	Actinomycetes	Micrococcales	Cellulomonadaceae	Cellulomonas	NA	0.950341	0	0	0	0	0	0	0	0	0	0	0	0	0	19	26	13	0	0	0	0	0	0	0	0	0	0	0	0	0	0	0	0	0	0	0	0	0	0	0	0
							Cellulomonas			0	0	0	0	0	0	0	0	0	0	0	0	33	79	96	51	21	62	0	0	0	0	0	0	0	0	0	0	0	0	0	0	0	0	0	0	0	0	0	0
30	655495c42475b392e52b4d7141f46065	Bacteria	Actinomycetota	Actinomycetes	Micrococcales	Cellulomonadaceae	Oerskovia	NA	0.711949	0	0	0	0	0	0	0	0	0	0	0	0	18	30	26	12	0	25	0	0	0	0	0	0	0	0	0	0	0	0	0	0	0	0	0	0	0	0	0	0
							Oerskovia			0	0	0	0	0	0	0	0	0	0	0	0	18	30	26	12	0	25	0	0	0	0	0	0	0	0	0	0	0	0	0	0	0	0	0	0	0	0	0	0
31	0e51366c35b21966fec9c5aba0a0caca	Bacteria	Actinomycetota	Actinomycetes	Micrococcales	Cellulomonadaceae	Pseudactinotalea	Pseudactinotalea_sp.	0.883868	0	0	0	0	0	0	0	0	0	5	0	0	0	0	0	0	0	0	0	0	0	0	0	0	0	0	0	0	0	0	0	0	0	0	0	0	0	0	0	0.0197262
32	d2d2e982659c0e1b5aa3e77ae881bf62	Bacteria	Actinomycetota	Actinomycetes	Micrococcales	Cellulomonadaceae	Pseudactinotalea	uncultured_bacterium	0.830496	0	0	0	0	0	0	0	0	0	0	0	0	0	0	0	0	0	0	0	0	0	0	0	0	20	0	0	0	15	0	0	0	0	0	0	0	0	0	0	0
							Pseudactinotalea			0	0	0	0	0	0	0	0	0	5	0	0	0	0	0	0	0	0	0	0	0	0	0	0	20	0	0	0	15	0	0	0	0	0	0	0	0	0	0	0.0197262
						Cellulomonadaceae				0	0	0	0	0	0	0	0	0	5	0	0	51	109	122	63	21	87	0	0	0	0	0	0	20	0	0	0	15	0	0	0	0	0	0	0	0	0	0	0.0197262
33	1577ed18725275047b2c9c759e7523ff	Bacteria	Actinomycetota	Actinomycetes	Micrococcales	Dermabacteraceae	Brachybacterium	NA	0.997586	0	0	0	0	0	0	63	142	93	201	196	160	0	0	0	0	0	0	0	0	7	0	0	5	295	688	524	300	909	748	0	0	0	0	0	0	0.337097	0.59258	0.421158	0.792993
34	19b23b503d10795479f12bed782e37bf	Bacteria	Actinomycetota	Actinomycetes	Micrococcales	Dermabacteraceae	Brachybacterium	NA	0.999954	0	0	0	0	0	0	1420	2367	386	359	333	490	0	12	0	0	0	0	0	0	0	0	0	0	0	0	39	0	20	51	0	0	0	0	0	0	7.59805	9.87773	1.74803	1.41634
							Brachybacterium			0	0	0	0	0	0	1483	2509	479	560	529	650	0	12	0	0	0	0	0	0	7	0	0	5	295	688	563	300	929	799	0	0	0	0	0	0	7.93515	10.4703	2.16919	2.20933
						Dermabacteraceae				0	0	0	0	0	0	1483	2509	479	560	529	650	0	12	0	0	0	0	0	0	7	0	0	5	295	688	563	300	929	799	0	0	0	0	0	0	7.93515	10.4703	2.16919	2.20933
84	32c58367e786db881e82a25785650d73	Bacteria	Actinomycetota	Actinomycetes	Micrococcales	Jonesiaceae	Flavimobilis	uncultured_bacterium	0.821872	0	0	0	0	0	0	95	111	263	1797	366	602	0	0	0	0	0	0	265	0	395	316	289	0	0	0	0	0	0	0	0	0	0	0	0	0	0.50832	0.463214	1.19102	7.0896
85	8cc5707dea1937643fe36b4da3fb5d73	Bacteria	Actinomycetota	Actinomycetes	Micrococcales	Jonesiaceae	Flavimobilis	uncultured_bacterium	0.937225	0	0	0	0	0	0	0	0	132	959	214	293	0	0	0	0	0	0	0	30	0	0	0	17	0	0	0	0	0	0	0	0	0	0	0	0	0	0	0.597772	3.78349
							Flavimobilis			0	0	0	0	0	0	95	111	395	2756	580	895	0	0	0	0	0	0	265	30	395	316	289	17	0	0	0	0	0	0	0	0	0	0	0	0	0.50832	0.463214	1.78879	10.8731
82	eb93fcaffef7a61563322e292d456820	Bacteria	Actinomycetota	Actinomycetes	Micrococcales	Jonesiaceae	Populibacterium	Jonesia_sp.	0.767782	0	0	0	0	0	0	0	0	0	0	0	0	0	0	0	7	24	0	2466	2917	1696	2678	2841	2345	0	0	0	0	0	0	0	0	0	0	0	0	0	0	0	0
							Populibacterium			0	0	0	0	0	0	0	0	0	0	0	0	0	0	0	7	24	0	2466	2917	1696	2678	2841	2345	0	0	0	0	0	0	0	0	0	0	0	0	0	0	0	0
						Jonesiaceae				0	0	0	0	0	0	95	111	395	2756	580	895	0	0	0	7	24	0	2731	2947	2091	2994	3130	2362	0	0	0	0	0	0	0	0	0	0	0	0	0.50832	0.463214	1.78879	10.8731
35	3f05d12ab0630bf5b140b23d13958289	Bacteria	Actinomycetota	Actinomycetes	Micrococcales	Microbacteriaceae	Agromyces	Agromyces_atrinae	0.725466	0	0	0	0	0	0	0	0	0	0	0	0	0	12	7	7	6	15	0	0	0	0	0	0	0	0	0	0	0	0	0	0	0	0	0	0	0	0	0	0
36	e7b0c4dbabf2699570a1973de9e9a2a4	Bacteria	Actinomycetota	Actinomycetes	Micrococcales	Microbacteriaceae	Agromyces	Agromyces_mediolanus	0.81048	0	0	0	0	0	0	0	0	0	0	0	0	23	45	38	62	29	26	0	0	0	0	0	0	0	0	0	0	0	0	0	0	0	0	0	0	0	0	0	0
							Agromyces			0	0	0	0	0	0	0	0	0	0	0	0	23	57	45	69	35	41	0	0	0	0	0	0	0	0	0	0	0	0	0	0	0	0	0	0	0	0	0	0
37	c61de2f65df3d3932f399ec864a9f9cc	Bacteria	Actinomycetota	Actinomycetes	Micrococcales	Microbacteriaceae	Aurantimicrobium	uncultured_bacterium	0.924545	0	0	0	0	0	0	0	0	0	0	0	0	0	0	0	26	0	0	0	0	0	0	0	0	0	0	0	0	0	0	0	0	0	0	0	0	0	0	0	0
							Aurantimicrobium			0	0	0	0	0	0	0	0	0	0	0	0	0	0	0	26	0	0	0	0	0	0	0	0	0	0	0	0	0	0	0	0	0	0	0	0	0	0	0	0
38	69b174af666f9a33b1dc091658a28098	Bacteria	Actinomycetota	Actinomycetes	Micrococcales	Microbacteriaceae	Canibacter	Canibacter_sp.	0.800484	0	0	0	0	0	0	0	0	0	0	0	0	0	0	0	0	0	0	0	0	0	0	0	0	14	0	0	27	0	0	0	0	0	0	0	0	0	0	0	0
39	47c7faa01e6ce2a864fa1006ef71d89c	Bacteria	Actinomycetota	Actinomycetes	Micrococcales	Microbacteriaceae	Canibacter	uncultured_bacterium	0.974015	0	0	0	0	0	0	0	13	0	0	0	0	0	0	0	0	0	0	0	0	0	0	0	0	11	0	0	0	0	0	0	0	0	0	0	0	0	0.0542503	0	0
							Canibacter			0	0	0	0	0	0	0	13	0	0	0	0	0	0	0	0	0	0	0	0	0	0	0	0	25	0	0	27	0	0	0	0	0	0	0	0	0	0.0542503	0	0
40	f4d390a1eec4fb988b1595fc8590adb4	Bacteria	Actinomycetota	Actinomycetes	Micrococcales	Microbacteriaceae	Curtobacterium	NA	0.932004	38	26	29	27	46	30	0	0	0	0	0	0	0	0	0	0	0	0	0	0	0	0	0	0	0	0	0	0	0	0	0.174632	0.132114	0.111865	0.148515	0.215861	0.170078	0	0	0	0
							Curtobacterium			38	26	29	27	46	30	0	0	0	0	0	0	0	0	0	0	0	0	0	0	0	0	0	0	0	0	0	0	0	0	0.174632	0.132114	0.111865	0.148515	0.215861	0.170078	0	0	0	0
41	d78d9f28f7643a676d9de0ea613e2bfa	Bacteria	Actinomycetota	Actinomycetes	Micrococcales	Microbacteriaceae	Gulosibacter	NA	0.873909	0	0	0	0	0	0	0	0	0	0	0	0	0	0	0	0	0	0	0	0	0	0	0	0	0	0	0	1	0	0	0	0	0	0	0	0	0	0	0	0
							Gulosibacter			0	0	0	0	0	0	0	0	0	0	0	0	0	0	0	0	0	0	0	0	0	0	0	0	0	0	0	1	0	0	0	0	0	0	0	0	0	0	0	0
43	69ecb839f00d83fa27b6ac165f868f16	Bacteria	Actinomycetota	Actinomycetes	Micrococcales	Microbacteriaceae	Huakuichenia	Huakuichenia_soli	0.975437	0	0	0	0	0	0	0	0	0	0	0	0	0	0	0	3	0	0	0	0	0	0	0	0	0	0	0	0	0	0	0	0	0	0	0	0	0	0	0	0
42	7f35038a3cb4b23eefe6e44242f83f18	Bacteria	Actinomycetota	Actinomycetes	Micrococcales	Microbacteriaceae	Huakuichenia	Huakuichenia_soli	0.713569	0	0	0	0	0	0	0	0	0	0	0	0	0	0	0	0	0	0	0	0	0	0	0	0	0	0	0	1	0	0	0	0	0	0	0	0	0	0	0	0
44	85cd9bb693cc608900612a3c769ac49b	Bacteria	Actinomycetota	Actinomycetes	Micrococcales	Microbacteriaceae	Huakuichenia	Huakuichenia_soli	0.983421	0	0	0	0	0	0	0	0	0	0	0	0	0	0	0	0	0	5	0	0	0	0	0	0	0	0	0	0	0	0	0	0	0	0	0	0	0	0	0	0
							Huakuichenia			0	0	0	0	0	0	0	0	0	0	0	0	0	0	0	3	0	5	0	0	0	0	0	0	0	0	0	1	0	0	0	0	0	0	0	0	0	0	0	0
45	9a3e272dbc1c0a2fe70f3b19e1f33110	Bacteria	Actinomycetota	Actinomycetes	Micrococcales	Microbacteriaceae	Leifsonia	NA	0.992388	0	15	14	16	0	0	0	0	0	0	0	0	0	0	0	0	0	0	0	0	0	0	0	0	0	0	0	0	0	0	0	0.0762195	0.054004	0.0880088	0	0	0	0	0	0
							Leifsonia			0	15	14	16	0	0	0	0	0	0	0	0	0	0	0	0	0	0	0	0	0	0	0	0	0	0	0	0	0	0	0	0.0762195	0.054004	0.0880088	0	0	0	0	0	0
47	4bc688875ae592354086b2dca1ed1172	Bacteria	Actinomycetota	Actinomycetes	Micrococcales	Microbacteriaceae	Leucobacter	Leucobacter_holotrichiae	0.998321	0	0	0	0	0	0	25	51	30	0	0	27	0	0	0	0	0	0	0	0	0	0	0	14	0	0	0	0	0	0	0	0	0	0	0	0	0.133769	0.212828	0.135857	0
46	5f25a9326c384a50c4c05de7484e0509	Bacteria	Actinomycetota	Actinomycetes	Micrococcales	Microbacteriaceae	Leucobacter	Leucobacter_holotrichiae	0.996478	0	0	0	0	0	0	0	0	0	0	25	0	0	0	10	0	0	0	0	16	14	0	22	0	0	13	0	0	17	0	0	0	0	0	0	0	0	0	0	0
48	48061e66a54f2cfd8afef11888121b5f	Bacteria	Actinomycetota	Actinomycetes	Micrococcales	Microbacteriaceae	Leucobacter	uncultured_bacterium	0.877325	0	0	0	0	0	0	0	0	0	0	0	0	0	0	0	0	0	0	238	280	82	236	219	249	0	0	0	0	0	0	0	0	0	0	0	0	0	0	0	0
61	7385dddb110408ccc507b0e9f2f4b992	Bacteria	Actinomycetota	Actinomycetes	Micrococcales	Microbacteriaceae	Leucobacter	NA	0.995785	0	0	0	0	0	0	0	0	0	0	0	0	0	0	0	0	0	0	48	0	66	45	57	0	0	0	0	0	0	0	0	0	0	0	0	0	0	0	0	0
58	7fe35defe817e323188a28179f08a8f7	Bacteria	Actinomycetota	Actinomycetes	Micrococcales	Microbacteriaceae	Leucobacter	NA	0.990752	0	0	0	0	0	0	0	0	0	0	0	0	0	0	0	0	0	0	0	0	0	0	21	0	0	0	0	0	0	0	0	0	0	0	0	0	0	0	0	0
62	81af460fe92fcf5d9fb4e4c771ceed14	Bacteria	Actinomycetota	Actinomycetes	Micrococcales	Microbacteriaceae	Leucobacter	NA	0.997546	0	0	0	0	0	0	0	0	0	18	0	0	0	0	0	0	0	0	0	0	0	0	0	0	0	0	0	0	0	0	0	0	0	0	0	0	0	0	0	0.0710143
51	8c30888af5be32698b2b910ec5806ef9	Bacteria	Actinomycetota	Actinomycetes	Micrococcales	Microbacteriaceae	Leucobacter	NA	0.835837	0	0	0	0	0	0	0	0	0	0	0	0	0	0	0	0	0	0	0	0	0	0	0	0	97	27	23	75	26	21	0	0	0	0	0	0	0	0	0	0
49	9dc420e3238c23f2ad5602df6efb4522	Bacteria	Actinomycetota	Actinomycetes	Micrococcales	Microbacteriaceae	Leucobacter	NA	0.803281	0	0	0	0	0	0	0	0	0	0	0	0	0	0	0	0	0	0	0	0	0	0	0	0	41	0	0	35	27	0	0	0	0	0	0	0	0	0	0	0
57	b1ae9b460b5f3287a8d3481c8074cd0c	Bacteria	Actinomycetota	Actinomycetes	Micrococcales	Microbacteriaceae	Leucobacter	NA	0.988358	0	0	0	0	0	0	0	0	0	0	0	0	0	0	0	0	0	0	0	0	0	0	0	0	0	31	0	0	29	0	0	0	0	0	0	0	0	0	0	0
54	c026b63fd085344a6f9e823279fefbeb	Bacteria	Actinomycetota	Actinomycetes	Micrococcales	Microbacteriaceae	Leucobacter	NA	0.971682	0	0	0	0	0	0	0	11	0	0	29	10	0	0	0	0	0	0	0	0	0	0	0	0	60	238	47	53	244	53	0	0	0	0	0	0	0	0.0459041	0	0
52	c22f8eaa1a7980d9e38d5e7975da6256	Bacteria	Actinomycetota	Actinomycetes	Micrococcales	Microbacteriaceae	Leucobacter	NA	0.938943	0	0	0	0	0	0	0	0	0	0	0	0	0	0	0	0	0	0	0	0	0	0	0	0	35	0	0	38	36	0	0	0	0	0	0	0	0	0	0	0
50	c69bbb98aca62d461a50e8a87d2917f2	Bacteria	Actinomycetota	Actinomycetes	Micrococcales	Microbacteriaceae	Leucobacter	NA	0.81922	0	0	0	0	0	0	0	0	0	0	0	0	0	0	14	0	0	16	0	0	0	0	0	0	0	0	0	0	0	0	0	0	0	0	0	0	0	0	0	0
56	d2b61a74fbb15620b6455085ba4bfbf0	Bacteria	Actinomycetota	Actinomycetes	Micrococcales	Microbacteriaceae	Leucobacter	NA	0.987	0	0	0	0	0	0	0	0	0	0	0	0	0	0	0	0	0	0	0	0	53	0	0	0	0	0	0	0	0	0	0	0	0	0	0	0	0	0	0	0
63	e737fdb6b7a325d4e76d9ef06649ec50	Bacteria	Actinomycetota	Actinomycetes	Micrococcales	Microbacteriaceae	Leucobacter	NA	0.998592	0	0	0	0	0	0	0	0	0	0	0	0	0	0	0	0	0	0	0	0	0	0	0	0	1627	0	34	1429	0	34	0	0	0	0	0	0	0	0	0	0
53	ea77641f463c1745204c316d455c2790	Bacteria	Actinomycetota	Actinomycetes	Micrococcales	Microbacteriaceae	Leucobacter	NA	0.955567	0	0	0	0	0	0	0	0	0	0	0	0	0	0	0	0	0	0	0	0	0	0	0	0	0	0	0	1	0	0	0	0	0	0	0	0	0	0	0	0
55	ec0cc4e332f86f873ebd2011b12bbf81	Bacteria	Actinomycetota	Actinomycetes	Micrococcales	Microbacteriaceae	Leucobacter	NA	0.981137	0	0	0	0	0	0	0	0	0	52	0	0	0	0	0	0	0	0	0	0	0	0	0	0	0	0	0	0	0	0	0	0	0	0	0	0	0	0	0	0.205152
59	f410f9f16b200282c847f88f0813e275	Bacteria	Actinomycetota	Actinomycetes	Micrococcales	Microbacteriaceae	Leucobacter	NA	0.992606	0	0	0	0	0	0	0	0	0	0	0	0	0	40	0	0	0	0	59	54	51	44	60	29	0	0	0	0	0	0	0	0	0	0	0	0	0	0	0	0
60	f667c06b343f3210eb91ed9cf4d5d9c8	Bacteria	Actinomycetota	Actinomycetes	Micrococcales	Microbacteriaceae	Leucobacter	NA	0.995544	0	0	0	0	0	0	37	33	45	0	46	53	0	0	0	0	0	0	0	0	0	0	0	0	1690	445	658	1686	567	858	0	0	0	0	0	0	0.197977	0.137712	0.203786	0
							Leucobacter			0	0	0	0	0	0	62	95	75	70	100	90	0	40	24	0	0	16	345	350	266	325	379	292	3550	754	762	3317	946	966	0	0	0	0	0	0	0.331746	0.396445	0.339643	0.276167
64	27fee522743f4749a99ecfa5eb6874ba	Bacteria	Actinomycetota	Actinomycetes	Micrococcales	Microbacteriaceae	Microbacterium	NA	0.841371	0	0	0	0	0	0	0	0	0	0	0	0	0	0	0	0	19	0	0	0	0	0	0	0	0	0	0	0	0	0	0	0	0	0	0	0	0	0	0	0
65	389c2a5bf621f6497cfbc9fef0c8ec99	Bacteria	Actinomycetota	Actinomycetes	Micrococcales	Microbacteriaceae	Microbacterium	NA	0.867091	0	0	0	0	0	0	0	0	0	0	0	0	0	0	0	0	0	0	0	0	0	0	0	9	0	0	0	0	0	0	0	0	0	0	0	0	0	0	0	0
66	3936a31eb1f656148f8bd11e5d8647c3	Bacteria	Actinomycetota	Actinomycetes	Micrococcales	Microbacteriaceae	Microbacterium	NA	0.998134	0	0	0	0	0	0	0	0	0	0	0	0	11	0	0	25	0	0	0	0	0	0	0	0	0	0	0	0	0	0	0	0	0	0	0	0	0	0	0	0
67	f30c24130e713d7a4a40e70181b9c24f	Bacteria	Actinomycetota	Actinomycetes	Micrococcales	Microbacteriaceae	Microbacterium	NA	0.999269	0	0	0	0	11	0	0	0	0	0	0	0	0	0	0	0	0	0	0	0	0	0	0	0	0	0	0	0	0	0	0	0	0	0	0.051619	0	0	0	0	0
							Microbacterium			0	0	0	0	11	0	0	0	0	0	0	0	11	0	0	25	19	0	0	0	0	0	0	9	0	0	0	0	0	0	0	0	0	0	0.051619	0	0	0	0	0
68	3dd0823a55d96c51d580ca594bc3d1a5	Bacteria	Actinomycetota	Actinomycetes	Micrococcales	Microbacteriaceae	Pseudoclavibacter	uncultured_bacterium	0.751726	0	0	0	0	0	0	0	0	0	0	0	0	0	0	0	0	0	0	0	0	0	0	0	0	415	127	141	355	222	205	0	0	0	0	0	0	0	0	0	0
							Pseudoclavibacter			0	0	0	0	0	0	0	0	0	0	0	0	0	0	0	0	0	0	0	0	0	0	0	0	415	127	141	355	222	205	0	0	0	0	0	0	0	0	0	0
69	4353875d14dabd7fe11946d21ac50b66	Bacteria	Actinomycetota	Actinomycetes	Micrococcales	Microbacteriaceae	NA	NA	0.999866	24	13	25	17	0	15	0	0	0	0	0	0	0	0	0	0	0	0	0	0	0	0	0	0	0	0	0	0	0	0	0.110294	0.0660569	0.0964357	0.0935094	0	0.0850388	0	0	0	0
74	8bf8a9a083d4e854792166ff0653960a	Bacteria	Actinomycetota	Actinomycetes	Micrococcales	Microbacteriaceae	NA	NA	0.999996	1546	1596	2669	1426	2374	1609	0	0	0	0	0	0	0	0	0	0	0	0	0	0	0	0	0	0	0	0	0	0	0	0	7.10478	8.10976	10.2955	7.84378	11.1403	9.12183	0	0	0	0
73	c2bb4eeabca549ce2d0cd087dee1f160	Bacteria	Actinomycetota	Actinomycetes	Micrococcales	Microbacteriaceae	NA	NA	0.999993	0	25	53	15	37	32	0	0	0	0	0	0	0	0	0	0	0	0	0	0	0	0	0	0	0	0	0	0	0	0	0	0.127033	0.204444	0.0825083	0.173627	0.181416	0	0	0	0
72	c7d507b17ed9c0440a4676fc92e42206	Bacteria	Actinomycetota	Actinomycetes	Micrococcales	Microbacteriaceae	NA	NA	0.99999	0	0	0	0	0	0	0	0	0	0	0	0	0	0	0	0	0	0	0	0	0	0	0	0	0	0	0	2	0	0	0	0	0	0	0	0	0	0	0	0
70	da504269dc608404ae11254b964979d3	Bacteria	Actinomycetota	Actinomycetes	Micrococcales	Microbacteriaceae	NA	NA	0.999987	0	0	0	0	0	0	0	0	0	0	0	0	0	27	29	0	0	19	75	41	25	84	46	31	0	0	0	0	0	0	0	0	0	0	0	0	0	0	0	0
75	e449b84cef02b68bd5ff4a1a2c0793d3	Bacteria	Actinomycetota	Actinomycetes	Micrococcales	Microbacteriaceae	NA	NA	0.999999	0	0	0	0	0	0	0	0	0	0	0	0	0	15	31	0	12	0	0	43	0	0	30	40	0	0	0	0	0	0	0	0	0	0	0	0	0	0	0	0
71	ee152939a9ac25186860d89e6f970202	Bacteria	Actinomycetota	Actinomycetes	Micrococcales	Microbacteriaceae	NA	NA	0.999989	164	141	261	188	89	179	0	0	0	0	0	0	0	0	0	0	0	0	0	0	0	0	0	0	0	0	0	0	0	0	0.753676	0.716463	1.00679	1.0341	0.417644	1.0148	0	0	0	0
							NA			1734	1775	3008	1646	2500	1835	0	0	0	0	0	0	0	42	60	0	12	19	75	84	25	84	76	71	0	0	0	2	0	0	7.96875	9.01931	11.6031	9.05391	11.7316	10.4031	0	0	0	0
						Microbacteriaceae				1772	1816	3051	1689	2557	1865	62	108	75	70	100	90	34	139	129	123	66	81	420	434	291	409	455	372	3990	881	903	3703	1168	1171	8.14338	9.22764	11.769	9.29043	11.9991	10.5732	0.331746	0.450695	0.339643	0.276167
76	0ad434908732f0d3bb652cd444995bf0	Bacteria	Actinomycetota	Actinomycetes	Micrococcales	Micrococcaceae	Glutamicibacter	Arthrobacter_sp.	0.840231	0	0	0	0	0	0	0	0	0	0	0	0	0	0	0	0	0	0	0	0	0	0	0	0	101	598	39	108	705	0	0	0	0	0	0	0	0	0	0	0
78	df46663053634959839013e4f0462394	Bacteria	Actinomycetota	Actinomycetes	Micrococcales	Micrococcaceae	Glutamicibacter	Arthrobacter_sp.	0.900876	0	0	0	0	0	0	144	238	226	0	405	338	0	0	0	0	0	0	0	0	0	0	0	0	0	0	0	0	0	61	0	0	0	0	0	0	0.770507	0.993198	1.02346	0
77	ffccbf909c060eb2f9d84d4d23cd86e4	Bacteria	Actinomycetota	Actinomycetes	Micrococcales	Micrococcaceae	Glutamicibacter	Arthrobacter_sp.	0.880519	0	0	0	0	0	0	0	0	0	0	0	0	0	0	0	0	0	0	0	0	0	0	0	0	0	273	0	0	328	0	0	0	0	0	0	0	0	0	0	0
79	a9f97f2ca5567fc09ed244de75ae0f17	Bacteria	Actinomycetota	Actinomycetes	Micrococcales	Micrococcaceae	Glutamicibacter	NA	0.98579	0	0	0	0	0	0	0	0	0	0	8	0	0	0	0	0	0	0	145	11	12	169	10	6	0	0	0	0	0	0	0	0	0	0	0	0	0	0	0	0
							Glutamicibacter			0	0	0	0	0	0	144	238	226	0	413	338	0	0	0	0	0	0	145	11	12	169	10	6	101	871	39	108	1033	61	0	0	0	0	0	0	0.770507	0.993198	1.02346	0
80	639f432f942582ac384df561739eaab9	Bacteria	Actinomycetota	Actinomycetes	Micrococcales	Micrococcaceae	Pseudoglutamicibacter	Pseudoglutamicibacter_cumminsii	0.84702	0	0	0	0	0	0	0	24	0	149	19	19	0	0	0	0	0	0	0	0	0	0	0	0	0	0	0	0	0	0	0	0	0	0	0	0	0	0.100154	0	0.587841
81	fcf72ccf67696ef21dac7e2feacc85fb	Bacteria	Actinomycetota	Actinomycetes	Micrococcales	Micrococcaceae	Pseudoglutamicibacter	NA	0.899875	0	0	0	0	0	0	0	42	98	633	219	226	0	0	0	0	0	0	0	0	0	0	0	0	0	0	0	0	0	0	0	0	0	0	0	0	0	0.17527	0.4438	2.49734
							Pseudoglutamicibacter			0	0	0	0	0	0	0	66	98	782	238	245	0	0	0	0	0	0	0	0	0	0	0	0	0	0	0	0	0	0	0	0	0	0	0	0	0	0.275425	0.4438	3.08518
						Micrococcaceae				0	0	0	0	0	0	144	304	324	782	651	583	0	0	0	0	0	0	145	11	12	169	10	6	101	871	39	108	1033	61	0	0	0	0	0	0	0.770507	1.26862	1.46726	3.08518
83	ee97ca2d5c71f28c9cd3dd37bf8083a3	Bacteria	Actinomycetota	Actinomycetes	Micrococcales	Promicromonosporaceae	Cellulosimicrobium	NA	0.988994	0	0	0	0	0	0	62	77	189	0	116	67	43	110	77	47	24	38	0	0	0	0	0	0	32	20	42	33	25	44	0	0	0	0	0	0	0.331746	0.321329	0.855901	0
							Cellulosimicrobium			0	0	0	0	0	0	62	77	189	0	116	67	43	110	77	47	24	38	0	0	0	0	0	0	32	20	42	33	25	44	0	0	0	0	0	0	0.331746	0.321329	0.855901	0
						Promicromonosporaceae				0	0	0	0	0	0	62	77	189	0	116	67	43	110	77	47	24	38	0	0	0	0	0	0	32	20	42	33	25	44	0	0	0	0	0	0	0.331746	0.321329	0.855901	0
88	08b832e1be926aeef12f569abe096bb8	Bacteria	Actinomycetota	Actinomycetes	Micrococcales	NA	NA	NA	0.998882	0	0	0	0	0	0	0	0	0	0	0	0	10	22	22	13	0	24	0	0	0	0	0	0	0	0	0	0	0	0	0	0	0	0	0	0	0	0	0	0
91	0feeb776d2ae16960f4609f6136dd2c1	Bacteria	Actinomycetota	Actinomycetes	Micrococcales	NA	NA	NA	0.999738	0	0	0	0	0	0	0	0	0	1	0	0	0	0	0	0	0	0	0	0	0	0	0	0	0	0	0	0	0	0	0	0	0	0	0	0	0	0	0	0.00394524
86	35245dffa277009cf226ab2e4916198e	Bacteria	Actinomycetota	Actinomycetes	Micrococcales	NA	NA	NA	0.889494	0	0	0	0	0	0	0	0	0	0	0	0	0	0	0	0	0	0	0	0	12	0	0	0	0	0	0	0	0	0	0	0	0	0	0	0	0	0	0	0
87	4458b0f2f84e5a7dcf47318a4dcb90d7	Bacteria	Actinomycetota	Actinomycetes	Micrococcales	NA	NA	NA	0.996057	0	0	0	0	0	0	0	0	0	0	0	0	0	0	0	0	0	0	13	0	17	0	11	0	0	0	0	0	0	0	0	0	0	0	0	0	0	0	0	0
93	58cf5077a798ffd2ed9a8dcb0f6fb8ae	Bacteria	Actinomycetota	Actinomycetes	Micrococcales	NA	NA	NA	0.999911	0	0	0	0	0	0	0	0	0	11	0	0	0	0	0	0	0	0	0	17	0	0	0	0	0	0	0	0	0	0	0	0	0	0	0	0	0	0	0	0.0433976
90	5a1a0584776d257bfd1e8c8a1c0f27e9	Bacteria	Actinomycetota	Actinomycetes	Micrococcales	NA	NA	NA	0.99967	0	0	0	0	0	0	0	0	0	0	1	0	0	0	0	0	0	0	0	0	0	0	0	0	0	0	0	0	0	0	0	0	0	0	0	0	0	0	0	0
96	62831daa900348f19209015a0b662452	Bacteria	Actinomycetota	Actinomycetes	Micrococcales	NA	NA	NA	0.999985	0	0	0	0	0	0	25	28	0	202	0	0	0	0	0	0	0	0	0	0	0	0	0	0	0	0	0	0	0	0	0	0	0	0	0	0	0.133769	0.116847	0	0.796938
97	a039c65f8d493e6a847db2ff07fc31b2	Bacteria	Actinomycetota	Actinomycetes	Micrococcales	NA	NA	NA	0.999995	0	0	0	0	0	0	0	0	0	0	0	0	0	0	0	0	0	0	0	0	0	0	0	0	0	0	0	3	0	0	0	0	0	0	0	0	0	0	0	0
94	a381d425d033cb2ec0341852e5c89eda	Bacteria	Actinomycetota	Actinomycetes	Micrococcales	NA	NA	NA	0.999959	0	0	0	0	0	0	0	0	0	0	0	0	0	0	0	0	0	0	0	0	0	0	0	0	0	0	0	1	0	0	0	0	0	0	0	0	0	0	0	0
92	ce94803475c3d61a9f3cd5f7c90b7b4e	Bacteria	Actinomycetota	Actinomycetes	Micrococcales	NA	NA	NA	0.999743	0	0	0	0	0	0	0	0	0	0	1	0	0	0	0	0	0	0	0	0	0	0	0	0	0	0	0	0	0	0	0	0	0	0	0	0	0	0	0	0
89	d8be2e7ef6b0c8f06d38e924c8db78af	Bacteria	Actinomycetota	Actinomycetes	Micrococcales	NA	NA	NA	0.999638	0	0	0	0	0	0	0	0	0	1	0	0	0	0	0	0	0	0	0	0	0	0	0	0	0	0	0	0	0	0	0	0	0	0	0	0	0	0	0	0.00394524
95	f90ed5056522424bad5cca067bea2098	Bacteria	Actinomycetota	Actinomycetes	Micrococcales	NA	NA	NA	0.999978	0	0	0	0	0	0	0	0	0	0	2	0	0	0	0	0	0	0	0	0	0	0	0	0	0	0	0	0	0	0	0	0	0	0	0	0	0	0	0	0
							NA			0	0	0	0	0	0	25	28	0	215	4	0	10	22	22	13	0	24	13	17	29	0	11	0	0	0	0	4	0	0	0	0	0	0	0	0	0.133769	0.116847	0	0.848227
						NA				0	0	0	0	0	0	25	28	0	215	4	0	10	22	22	13	0	24	13	17	29	0	11	0	0	0	0	4	0	0	0	0	0	0	0	0	0.133769	0.116847	0	0.848227
					Micrococcales					4165	3301	5445	4087	3726	3363	2614	4458	1843	7261	2766	3010	2735	3472	4217	3471	2592	2950	6329	7344	6061	8112	10582	5676	4616	2539	1610	4297	3283	2160	19.1406	16.7734	21.0037	22.4807	17.4847	19.0657	13.9868	18.6037	8.34616	28.6464
				Actinomycetes						4165	3301	5445	4087	3726	3363	2614	4458	1843	7261	2766	3010	2735	3472	4217	3471	2592	2950	6329	7344	6061	8112	10582	5676	4616	2539	1610	4297	3283	2160	19.1406	16.7734	21.0037	22.4807	17.4847	19.0657	13.9868	18.6037	8.34616	28.6464
			Actinomycetota							5508	4474	6379	4872	5226	4091	4250	7422	2861	11741	4480	5088	2745	3472	4224	3484	2592	2950	6928	8497	6601	8846	11187	7244	5128	2767	1738	4809	3530	2293	25.3125	22.7337	24.6065	26.7987	24.5237	23.1929	22.7406	30.9727	12.9563	46.3211
112	80dcb1414e54efd470fd30a0de620cbc	Bacteria	Bacillota	Bacilli	Bacillales	Bacillaceae	Amphibacillus	uncultured_bacterium	0.985876	0	0	0	0	0	0	0	0	11	14	12	7	0	0	0	0	0	0	0	0	0	0	0	0	14	0	0	17	0	0	0	0	0	0	0	0	0	0	0.0498143	0.0552334
116	9afac257ef449ad3cf073b4d6991527b	Bacteria	Bacillota	Bacilli	Bacillales	Bacillaceae	Amphibacillus	NA	0.972283	0	0	0	0	0	0	0	0	0	407	0	0	0	0	0	0	0	0	0	0	0	0	0	0	0	0	0	0	0	0	0	0	0	0	0	0	0	0	0	1.60571
113	a54ca068105f8a935572108e9af841ff	Bacteria	Bacillota	Bacilli	Bacillales	Bacillaceae	Amphibacillus	NA	0.878982	0	0	0	0	0	0	0	0	0	15	0	0	0	0	0	0	0	0	0	0	0	0	0	0	0	0	0	0	0	0	0	0	0	0	0	0	0	0	0	0.0591786
115	cfa43bb9011c8f17a043fbefef48d102	Bacteria	Bacillota	Bacilli	Bacillales	Bacillaceae	Amphibacillus	NA	0.971908	0	0	0	0	0	0	0	0	0	493	0	0	0	0	0	0	0	0	0	0	0	0	0	0	0	0	7	0	0	0	0	0	0	0	0	0	0	0	0	1.945
114	fa519f4dada28fa9f4f0a0f38e9ad2ed	Bacteria	Bacillota	Bacilli	Bacillales	Bacillaceae	Amphibacillus	NA	0.966775	0	0	0	0	0	0	0	0	0	169	0	0	0	0	0	0	0	0	0	0	0	0	0	0	0	0	0	0	0	0	0	0	0	0	0	0	0	0	0	0.666746
							Amphibacillus			0	0	0	0	0	0	0	0	11	1098	12	7	0	0	0	0	0	0	0	0	0	0	0	0	14	0	7	17	0	0	0	0	0	0	0	0	0	0	0.0498143	4.33187
117	62b9e0d5488e02afda8cbf31e157e266	Bacteria	Bacillota	Bacilli	Bacillales	Bacillaceae	Bacillus	NA	0.752185	0	0	0	0	0	0	0	0	0	1	0	0	0	0	0	0	0	0	0	0	0	0	0	0	0	0	0	0	0	0	0	0	0	0	0	0	0	0	0	0.00394524
							Bacillus			0	0	0	0	0	0	0	0	0	1	0	0	0	0	0	0	0	0	0	0	0	0	0	0	0	0	0	0	0	0	0	0	0	0	0	0	0	0	0	0.00394524
118	f00f3134c704bcec08a5ef84b3400091	Bacteria	Bacillota	Bacilli	Bacillales	Bacillaceae	Incertae_Sedis	uncultured_bacterium	0.841881	0	0	0	0	0	0	0	0	0	0	1	0	0	0	0	0	0	0	0	0	0	0	0	0	0	0	0	0	0	0	0	0	0	0	0	0	0	0	0	0
							Incertae_Sedis			0	0	0	0	0	0	0	0	0	0	1	0	0	0	0	0	0	0	0	0	0	0	0	0	0	0	0	0	0	0	0	0	0	0	0	0	0	0	0	0
119	fb98cc595e3ee85ea5bfe5bb7b949878	Bacteria	Bacillota	Bacilli	Bacillales	Bacillaceae	Lederbergia	uncultured_bacterium	0.828924	0	0	0	0	0	0	0	0	0	13	0	0	0	0	0	0	0	0	0	0	0	0	0	0	0	0	0	0	0	0	0	0	0	0	0	0	0	0	0	0.0512881
120	2039280a41e7f225c66aba292f9302f5	Bacteria	Bacillota	Bacilli	Bacillales	Bacillaceae	Lederbergia	uncultured_compost	0.935865	0	0	0	0	0	0	0	0	61	0	191	103	0	0	0	0	0	0	0	0	0	0	0	0	0	43	0	0	118	0	0	0	0	0	0	0	0	0	0.276243	0
124	7fb573d45c0683553d7d6dfc228347a0	Bacteria	Bacillota	Bacilli	Bacillales	Bacillaceae	Lederbergia	uncultured_compost	0.990812	0	0	0	0	0	0	230	279	0	0	0	0	0	0	0	0	0	0	0	0	0	0	0	0	0	0	0	0	0	0	0	0	0	0	0	0	1.23067	1.16429	0	0
123	aecf690e6e358a9d7f3ded6b453ae604	Bacteria	Bacillota	Bacilli	Bacillales	Bacillaceae	Lederbergia	uncultured_compost	0.987182	0	0	0	0	0	0	0	0	26	0	0	0	0	0	0	0	0	0	0	0	0	0	0	0	0	0	0	0	0	0	0	0	0	0	0	0	0	0	0.117743	0
122	b501c22db35e970a10f94052c854fba1	Bacteria	Bacillota	Bacilli	Bacillales	Bacillaceae	Lederbergia	uncultured_compost	0.983865	0	0	0	0	0	0	1162	1529	527	179	455	530	0	0	0	0	0	0	0	0	0	0	0	0	0	0	27	0	0	41	0	0	0	0	0	0	6.21756	6.38067	2.38656	0.706198
121	bd38c0a9c647a0906b19e03022b9279c	Bacteria	Bacillota	Bacilli	Bacillales	Bacillaceae	Lederbergia	uncultured_compost	0.969744	0	0	0	0	0	0	186	267	0	0	0	0	0	0	0	0	0	0	0	0	0	0	0	0	0	0	0	0	0	0	0	0	0	0	0	0	0.995238	1.11422	0	0
126	03e8d80fdd978ca60bf62ad083bf1e28	Bacteria	Bacillota	Bacilli	Bacillales	Bacillaceae	Lederbergia	NA	0.98596	0	0	0	0	0	0	0	0	0	36	0	0	0	0	0	0	0	0	0	0	0	0	0	0	0	0	0	0	0	0	0	0	0	0	0	0	0	0	0	0.142029
125	45135b4ebde0c374cea3c3be460074d8	Bacteria	Bacillota	Bacilli	Bacillales	Bacillaceae	Lederbergia	NA	0.803376	0	0	0	0	0	0	0	0	0	34	0	0	0	0	0	0	0	0	0	0	0	0	0	0	0	0	0	0	0	0	0	0	0	0	0	0	0	0	0	0.134138
127	666bcfd23565eae4357397e2ca1e7e9d	Bacteria	Bacillota	Bacilli	Bacillales	Bacillaceae	Lederbergia	NA	0.999339	0	0	0	0	0	0	0	35	0	0	0	0	0	0	0	0	0	0	0	0	0	0	0	0	0	0	0	0	0	0	0	0	0	0	0	0	0	0.146059	0	0
128	739e74b3c86b30e8facd27fdd8a9ff9a	Bacteria	Bacillota	Bacilli	Bacillales	Bacillaceae	Lederbergia	NA	0.999654	0	0	0	0	0	0	0	0	45	189	0	0	0	0	0	0	0	0	0	0	0	0	0	0	0	0	0	0	0	0	0	0	0	0	0	0	0	0	0.203786	0.74565
129	b6d835c69ee1d2388a0aef3f403599c2	Bacteria	Bacillota	Bacilli	Bacillales	Bacillaceae	Lederbergia	NA	0.999692	0	0	0	0	0	0	25	0	0	415	80	36	0	0	0	0	0	0	0	0	0	0	0	0	0	0	0	0	0	0	0	0	0	0	0	0	0.133769	0	0	1.63727
							Lederbergia			0	0	0	0	0	0	1603	2110	659	866	726	669	0	0	0	0	0	0	0	0	0	0	0	0	0	43	27	0	118	41	0	0	0	0	0	0	8.57724	8.80524	2.98433	3.41658
130	8b70d3b4eb2158e792ae5e6648ad917d	Bacteria	Bacillota	Bacilli	Bacillales	Bacillaceae	Oceanobacillus	Oceanobacillus_caeni	0.897365	0	0	0	0	0	0	0	0	0	23	0	0	0	0	0	0	0	0	0	0	0	0	0	0	0	0	0	0	0	0	0	0	0	0	0	0	0	0	0	0.0907405
131	f01ee6e8572d431de8e8890edcc68238	Bacteria	Bacillota	Bacilli	Bacillales	Bacillaceae	Oceanobacillus	uncultured_bacterium	0.755456	0	0	0	0	0	0	0	0	0	18	0	0	0	0	0	0	0	0	0	0	0	0	0	0	0	0	0	0	0	0	0	0	0	0	0	0	0	0	0	0.0710143
132	8997fa8709f8ca8804315aa04027ef1b	Bacteria	Bacillota	Bacilli	Bacillales	Bacillaceae	Oceanobacillus	NA	0.999996	0	0	0	0	0	0	33	41	11	0	0	0	0	0	0	0	0	0	0	0	0	0	0	0	0	0	0	0	0	0	0	0	0	0	0	0	0.176574	0.171097	0.0498143	0
							Oceanobacillus			0	0	0	0	0	0	33	41	11	41	0	0	0	0	0	0	0	0	0	0	0	0	0	0	0	0	0	0	0	0	0	0	0	0	0	0	0.176574	0.171097	0.0498143	0.161755
133	fad832c249615bc6a9e4ef87c2aaeb98	Bacteria	Bacillota	Bacilli	Bacillales	Bacillaceae	Pseudogracilibacillus	uncultured_bacterium	0.999944	0	0	0	0	0	0	12	17	78	844	80	78	0	0	0	0	0	0	0	0	0	0	0	0	0	0	0	0	0	0	0	0	0	0	0	0	0.0642089	0.0709427	0.353229	3.32978
							Pseudogracilibacillus			0	0	0	0	0	0	12	17	78	844	80	78	0	0	0	0	0	0	0	0	0	0	0	0	0	0	0	0	0	0	0	0	0	0	0	0	0.0642089	0.0709427	0.353229	3.32978
134	fd889f1f5314b8a3be912ca2595e0a17	Bacteria	Bacillota	Bacilli	Bacillales	Bacillaceae	Shouchella	Bacillus_clausii	0.712657	0	0	0	0	0	0	0	0	0	10	0	0	0	0	0	0	0	0	0	0	0	0	0	0	0	0	0	0	0	0	0	0	0	0	0	0	0	0	0	0.0394524
							Shouchella			0	0	0	0	0	0	0	0	0	10	0	0	0	0	0	0	0	0	0	0	0	0	0	0	0	0	0	0	0	0	0	0	0	0	0	0	0	0	0	0.0394524
135	d6d64ddd42046a3bb6801cd00f7172eb	Bacteria	Bacillota	Bacilli	Bacillales	Bacillaceae	Virgibacillus	NA	0.755692	0	0	0	0	0	0	0	0	0	64	0	0	0	0	0	0	0	0	0	0	0	0	0	0	0	0	0	0	0	0	0	0	0	0	0	0	0	0	0	0.252495
							Virgibacillus			0	0	0	0	0	0	0	0	0	64	0	0	0	0	0	0	0	0	0	0	0	0	0	0	0	0	0	0	0	0	0	0	0	0	0	0	0	0	0	0.252495
142	01659e441508217e6d033c1239be7a54	Bacteria	Bacillota	Bacilli	Bacillales	Bacillaceae	NA	NA	0.999887	0	0	0	0	0	0	0	0	0	0	7	0	0	0	0	0	0	0	0	0	0	0	0	0	0	0	0	0	0	0	0	0	0	0	0	0	0	0	0	0
141	2f90aac8544155d37b057e5a5b196964	Bacteria	Bacillota	Bacilli	Bacillales	Bacillaceae	NA	NA	0.999389	0	0	0	0	0	0	0	0	0	20	0	0	0	0	0	0	0	0	0	0	0	0	0	0	0	0	0	0	0	0	0	0	0	0	0	0	0	0	0	0.0789048
139	32f94c6fc63990012d5209c9f58914aa	Bacteria	Bacillota	Bacilli	Bacillales	Bacillaceae	NA	NA	0.99792	0	0	0	0	0	0	0	0	20	0	18	0	0	0	0	0	0	0	0	0	0	0	0	0	0	0	0	0	0	0	0	0	0	0	0	0	0	0	0.0905715	0
143	5d9df1c62ab6086b8d9e20aa0bc48a24	Bacteria	Bacillota	Bacilli	Bacillales	Bacillaceae	NA	NA	0.999989	0	0	0	0	0	0	71	146	97	143	91	79	0	0	0	0	0	0	0	0	17	0	0	0	10	0	0	22	0	0	0	0	0	0	0	0	0.379903	0.609273	0.439272	0.564169
138	71afadd6e78eaf4dee128581c0b085d1	Bacteria	Bacillota	Bacilli	Bacillales	Bacillaceae	NA	NA	0.995868	0	0	0	0	0	0	0	0	0	1	0	0	0	0	0	0	0	0	0	0	0	0	0	0	0	0	0	0	0	0	0	0	0	0	0	0	0	0	0	0.00394524
136	7844830368b32be816d9fa3a05ca4209	Bacteria	Bacillota	Bacilli	Bacillales	Bacillaceae	NA	NA	0.979252	0	0	0	0	0	0	0	0	0	7	0	0	0	0	0	0	0	0	0	0	0	0	0	0	0	0	0	0	0	0	0	0	0	0	0	0	0	0	0	0.0276167
140	cd9c46c4a16bc7b48076d93df286ea62	Bacteria	Bacillota	Bacilli	Bacillales	Bacillaceae	NA	NA	0.998755	0	0	0	0	0	0	0	0	0	21	0	0	0	0	0	0	0	0	0	0	0	0	0	0	0	0	0	0	0	0	0	0	0	0	0	0	0	0	0	0.08285
137	da3395c485af7e596c929d785d6e141f	Bacteria	Bacillota	Bacilli	Bacillales	Bacillaceae	NA	NA	0.991101	0	0	0	0	0	0	0	0	0	3	0	0	0	0	0	0	0	0	0	0	0	0	0	0	0	0	0	0	0	0	0	0	0	0	0	0	0	0	0	0.0118357
							NA			0	0	0	0	0	0	71	146	117	195	116	79	0	0	0	0	0	0	0	0	17	0	0	0	10	0	0	22	0	0	0	0	0	0	0	0	0.379903	0.609273	0.529843	0.769322
						Bacillaceae				0	0	0	0	0	0	1719	2314	876	3119	935	833	0	0	0	0	0	0	0	0	17	0	0	0	24	43	34	39	118	41	0	0	0	0	0	0	9.19792	9.65655	3.96703	12.3052
					Bacillales					0	0	0	0	0	0	1719	2314	876	3119	935	833	0	0	0	0	0	0	0	0	17	0	0	0	24	43	34	39	118	41	0	0	0	0	0	0	9.19792	9.65655	3.96703	12.3052
144	d5c116e2ca95bbdbba02628455a8b95d	Bacteria	Bacillota	Bacilli	Caryophanales	Caryophanaceae	Bhargavaea	NA	0.999816	0	0	0	0	0	0	50	45	18	29	32	19	0	0	0	0	0	0	0	0	0	0	0	0	0	0	0	0	0	0	0	0	0	0	0	0	0.267537	0.18779	0.0815144	0.114412
							Bhargavaea			0	0	0	0	0	0	50	45	18	29	32	19	0	0	0	0	0	0	0	0	0	0	0	0	0	0	0	0	0	0	0	0	0	0	0	0	0.267537	0.18779	0.0815144	0.114412
145	afde7b9ef12f53bdb5cc34e0e9637a07	Bacteria	Bacillota	Bacilli	Caryophanales	Caryophanaceae	Kurthia	NA	0.776438	0	0	0	0	0	0	362	523	184	0	89	264	0	0	0	0	0	0	0	0	0	0	0	0	0	0	0	0	0	0	0	0	0	0	0	0	1.93697	2.18253	0.833258	0
							Kurthia			0	0	0	0	0	0	362	523	184	0	89	264	0	0	0	0	0	0	0	0	0	0	0	0	0	0	0	0	0	0	0	0	0	0	0	0	1.93697	2.18253	0.833258	0
147	933063ec4274813f8516a123734e1ffa	Bacteria	Bacillota	Bacilli	Caryophanales	Caryophanaceae	Lysinibacillus	NA	0.942559	0	0	0	0	0	0	0	0	0	0	0	0	0	0	0	0	0	0	0	0	0	0	0	0	10	12	0	14	12	0	0	0	0	0	0	0	0	0	0	0
146	a53d41eddd1fb4088bfe0eec080fb8e7	Bacteria	Bacillota	Bacilli	Caryophanales	Caryophanaceae	Lysinibacillus	NA	0.841884	0	0	0	0	0	0	0	0	0	20	0	0	0	0	0	0	0	0	0	0	0	0	0	0	0	0	0	0	0	0	0	0	0	0	0	0	0	0	0	0.0789048
148	c5d1d00accb74049558c8cbb67ee4d7d	Bacteria	Bacillota	Bacilli	Caryophanales	Caryophanaceae	Lysinibacillus	NA	0.993952	0	0	0	0	0	0	0	0	0	73	0	0	0	0	0	0	0	0	0	0	0	0	0	0	0	0	0	0	0	0	0	0	0	0	0	0	0	0	0	0.288003
							Lysinibacillus			0	0	0	0	0	0	0	0	0	93	0	0	0	0	0	0	0	0	0	0	0	0	0	0	10	12	0	14	12	0	0	0	0	0	0	0	0	0	0	0.366907
149	c809552ee7795c51c781e5cd36531075	Bacteria	Bacillota	Bacilli	Caryophanales	Caryophanaceae	Sporosarcina	Sporosarcina_pasteurii	0.997042	0	0	0	0	0	0	70	128	160	79	292	275	0	0	0	0	0	0	0	0	0	0	0	0	0	0	0	0	0	0	0	0	0	0	0	0	0.374552	0.534157	0.724572	0.311674
150	b2613d2a0c3f4b604a96c758f62918e4	Bacteria	Bacillota	Bacilli	Caryophanales	Caryophanaceae	Sporosarcina	uncultured_bacterium	0.858594	0	0	0	0	0	0	0	0	51	0	22	24	0	0	0	0	0	0	0	0	0	0	0	0	0	0	0	0	0	0	0	0	0	0	0	0	0	0	0.230957	0
151	fa09c00fb7c49883741ddcdd783e6fff	Bacteria	Bacillota	Bacilli	Caryophanales	Caryophanaceae	Sporosarcina	NA	0.997357	0	0	0	0	0	0	0	0	0	45	0	0	0	0	0	0	0	0	0	0	0	0	0	0	0	0	0	0	0	0	0	0	0	0	0	0	0	0	0	0.177536
							Sporosarcina			0	0	0	0	0	0	70	128	211	124	314	299	0	0	0	0	0	0	0	0	0	0	0	0	0	0	0	0	0	0	0	0	0	0	0	0	0.374552	0.534157	0.955529	0.48921
						Caryophanaceae				0	0	0	0	0	0	482	696	413	246	435	582	0	0	0	0	0	0	0	0	0	0	0	0	10	12	0	14	12	0	0	0	0	0	0	0	2.57906	2.90448	1.8703	0.970529
					Caryophanales					0	0	0	0	0	0	482	696	413	246	435	582	0	0	0	0	0	0	0	0	0	0	0	0	10	12	0	14	12	0	0	0	0	0	0	0	2.57906	2.90448	1.8703	0.970529
152	b731d2f4b64066811851545ab1073e7d	Bacteria	Bacillota	Bacilli	Desulfuribacillales	Desulfuribacillaceae	Desulfuribacillus	Bacillus_sp.	0.999993	0	0	0	0	0	0	0	0	0	0	0	0	0	0	0	0	0	0	0	0	8	0	0	0	0	0	0	0	0	0	0	0	0	0	0	0	0	0	0	0
							Desulfuribacillus			0	0	0	0	0	0	0	0	0	0	0	0	0	0	0	0	0	0	0	0	8	0	0	0	0	0	0	0	0	0	0	0	0	0	0	0	0	0	0	0
						Desulfuribacillaceae				0	0	0	0	0	0	0	0	0	0	0	0	0	0	0	0	0	0	0	0	8	0	0	0	0	0	0	0	0	0	0	0	0	0	0	0	0	0	0	0
					Desulfuribacillales					0	0	0	0	0	0	0	0	0	0	0	0	0	0	0	0	0	0	0	0	8	0	0	0	0	0	0	0	0	0	0	0	0	0	0	0	0	0	0	0
153	96ad7f400378b13a3e9b21fe29d437a1	Bacteria	Bacillota	Bacilli	Erysipelotrichales	Erysipelatoclostridiaceae	NA	NA	1	0	0	0	0	0	0	0	0	0	0	0	0	0	0	0	3	0	0	0	0	0	0	0	0	0	0	0	0	0	0	0	0	0	0	0	0	0	0	0	0
							NA			0	0	0	0	0	0	0	0	0	0	0	0	0	0	0	3	0	0	0	0	0	0	0	0	0	0	0	0	0	0	0	0	0	0	0	0	0	0	0	0
						Erysipelatoclostridiaceae				0	0	0	0	0	0	0	0	0	0	0	0	0	0	0	3	0	0	0	0	0	0	0	0	0	0	0	0	0	0	0	0	0	0	0	0	0	0	0	0
					Erysipelotrichales					0	0	0	0	0	0	0	0	0	0	0	0	0	0	0	3	0	0	0	0	0	0	0	0	0	0	0	0	0	0	0	0	0	0	0	0	0	0	0	0
154	69cd8354659114676052a87a21d1e6e0	Bacteria	Bacillota	Bacilli	Lactobacillales	Aerococcaceae	Facklamia	uncultured_bacterium	0.86993	0	0	0	0	0	0	0	0	0	0	0	0	0	0	0	0	0	0	0	0	22	0	5	0	215	4	108	179	18	83	0	0	0	0	0	0	0	0	0	0
							Facklamia			0	0	0	0	0	0	0	0	0	0	0	0	0	0	0	0	0	0	0	0	22	0	5	0	215	4	108	179	18	83	0	0	0	0	0	0	0	0	0	0
157	1781622bd4800f1a1fd6512283b4d5c5	Bacteria	Bacillota	Bacilli	Lactobacillales	Aerococcaceae	Globicatella	uncultured_bacterium	0.988234	0	0	0	0	0	0	78	77	345	664	282	303	0	0	0	0	0	0	0	0	0	0	0	0	0	0	0	0	0	0	0	0	0	0	0	0	0.417358	0.321329	1.56236	2.61964
155	46b2ec01ec5fbbc40b109097ccff0cfd	Bacteria	Bacillota	Bacilli	Lactobacillales	Aerococcaceae	Globicatella	uncultured_bacterium	0.982766	0	0	0	0	0	0	167	221	723	985	402	379	0	0	0	0	0	0	0	0	0	0	0	0	0	0	0	0	0	0	0	0	0	0	0	0	0.893574	0.922255	3.27416	3.88606
156	a58bcb6dbcab51579727b115ddd0d7b0	Bacteria	Bacillota	Bacilli	Lactobacillales	Aerococcaceae	Globicatella	uncultured_bacterium	0.983727	0	0	0	0	0	0	60	71	193	0	94	83	0	0	0	0	0	0	0	0	0	0	0	0	0	0	0	0	0	0	0	0	0	0	0	0	0.321044	0.29629	0.874015	0
							Globicatella			0	0	0	0	0	0	305	369	1261	1649	778	765	0	0	0	0	0	0	0	0	0	0	0	0	0	0	0	0	0	0	0	0	0	0	0	0	1.63198	1.53987	5.71053	6.5057
						Aerococcaceae				0	0	0	0	0	0	305	369	1261	1649	778	765	0	0	0	0	0	0	0	0	22	0	5	0	215	4	108	179	18	83	0	0	0	0	0	0	1.63198	1.53987	5.71053	6.5057
159	a4e5ff5da73d74ac8a48e3eeb4a3ad47	Bacteria	Bacillota	Bacilli	Lactobacillales	Carnobacteriaceae	Atopostipes	uncultured_bacterium	0.848003	0	0	0	0	0	0	0	0	30	76	54	67	0	0	0	0	0	0	0	0	0	0	0	0	434	0	57	498	0	36	0	0	0	0	0	0	0	0	0.135857	0.299838
158	e9c7e65aa3f9422e702cd4f1954da28e	Bacteria	Bacillota	Bacilli	Lactobacillales	Carnobacteriaceae	Atopostipes	uncultured_bacterium	0.782466	0	0	0	0	0	0	0	0	0	0	0	0	0	0	0	0	0	0	0	0	0	0	0	0	116	0	0	134	0	0	0	0	0	0	0	0	0	0	0	0
							Atopostipes			0	0	0	0	0	0	0	0	30	76	54	67	0	0	0	0	0	0	0	0	0	0	0	0	550	0	57	632	0	36	0	0	0	0	0	0	0	0	0.135857	0.299838
160	e1e53671f30d764ad5ad92c3c9e8a692	Bacteria	Bacillota	Bacilli	Lactobacillales	Carnobacteriaceae	Jeotgalibaca	Trichococcus_sp.	0.943544	0	0	0	0	0	0	0	0	0	0	0	0	0	0	0	0	0	0	0	0	0	0	0	0	417	439	308	385	514	227	0	0	0	0	0	0	0	0	0	0
							Jeotgalibaca			0	0	0	0	0	0	0	0	0	0	0	0	0	0	0	0	0	0	0	0	0	0	0	0	417	439	308	385	514	227	0	0	0	0	0	0	0	0	0	0
						Carnobacteriaceae				0	0	0	0	0	0	0	0	30	76	54	67	0	0	0	0	0	0	0	0	0	0	0	0	967	439	365	1017	514	263	0	0	0	0	0	0	0	0	0.135857	0.299838
161	324739f31c41b70faf0ccd95e5eb2d0a	Bacteria	Bacillota	Bacilli	Lactobacillales	Enterococcaceae	Enterococcus	Enterococcus_asini	0.803724	0	0	0	0	0	0	0	0	0	53	108	86	0	0	0	0	0	0	0	0	0	0	0	0	0	36	0	0	57	0	0	0	0	0	0	0	0	0	0	0.209098
172	106e6b17a6a866f059edb6046bdfd2ed	Bacteria	Bacillota	Bacilli	Lactobacillales	Enterococcaceae	Enterococcus	NA	0.9998	0	0	0	0	0	0	39	31	73	158	37	29	0	0	0	0	0	0	0	0	0	0	0	0	119	0	70	111	0	72	0	0	0	0	0	0	0.208679	0.129366	0.330586	0.623348
170	1a295a0c5ff32e881203429e3fcdbafc	Bacteria	Bacillota	Bacilli	Lactobacillales	Enterococcaceae	Enterococcus	NA	0.999537	0	18	12	0	9	0	108	97	82	0	45	64	0	0	0	0	0	0	12	0	32	10	0	0	68	134	114	63	129	102	0	0.0914634	0.0462892	0	0.0422337	0	0.57788	0.404791	0.371343	0
162	266f42c35c76a2a0a545851f5787dd15	Bacteria	Bacillota	Bacilli	Lactobacillales	Enterococcaceae	Enterococcus	NA	0.893833	0	0	0	0	0	0	16	17	39	0	47	48	0	0	0	0	0	0	0	0	0	0	0	0	0	0	0	0	0	0	0	0	0	0	0	0	0.0856119	0.0709427	0.176614	0
168	327f01ccaf9d6613c520ff586ea82450	Bacteria	Bacillota	Bacilli	Lactobacillales	Enterococcaceae	Enterococcus	NA	0.99828	0	0	0	0	0	0	0	0	38	0	47	39	0	0	0	0	0	0	0	0	0	0	0	0	128	0	0	117	0	0	0	0	0	0	0	0	0	0	0.172086	0
173	4b08e31abdee19fe2bcc4b3a7a0f72b7	Bacteria	Bacillota	Bacilli	Lactobacillales	Enterococcaceae	Enterococcus	NA	0.999837	0	0	0	0	0	0	0	0	28	48	0	0	0	0	0	0	0	0	0	0	0	0	0	0	64	0	0	57	16	0	0	0	0	0	0	0	0	0	0.1268	0.189372
169	5e5c91c8ae512951702a8b0461eb51b3	Bacteria	Bacillota	Bacilli	Lactobacillales	Enterococcaceae	Enterococcus	NA	0.999256	0	0	0	0	0	0	0	67	157	552	206	180	0	0	0	0	0	0	0	0	0	0	0	0	0	0	0	0	0	0	0	0	0	0	0	0	0	0.279598	0.710986	2.17777
163	7025ae8a378647c3f79357400f5056f2	Bacteria	Bacillota	Bacilli	Lactobacillales	Enterococcaceae	Enterococcus	NA	0.956063	0	0	0	0	0	0	157	199	320	443	160	176	0	12	0	12	0	12	0	0	0	0	0	0	40	23	32	52	53	31	0	0	0	0	0	0	0.840066	0.830447	1.44914	1.74774
167	90270fa8262e55642534984b3efb9fa8	Bacteria	Bacillota	Bacilli	Lactobacillales	Enterococcaceae	Enterococcus	NA	0.996486	0	0	0	0	0	0	1034	1216	614	593	533	506	0	0	0	0	0	0	0	0	0	0	0	0	143	268	134	108	266	131	0	0	0	0	0	0	5.53267	5.07449	2.78055	2.33953
166	a71a02390282e97f853f6c826da0ead2	Bacteria	Bacillota	Bacilli	Lactobacillales	Enterococcaceae	Enterococcus	NA	0.979441	0	0	0	0	0	0	12	24	141	160	92	91	0	0	0	0	0	0	0	0	0	0	0	0	185	0	110	116	0	91	0	0	0	0	0	0	0.0642089	0.100154	0.638529	0.631238
164	b16ce5ed7c8cd57d01036961b0078bfa	Bacteria	Bacillota	Bacilli	Lactobacillales	Enterococcaceae	Enterococcus	NA	0.956986	0	0	0	0	0	0	0	57	0	133	0	0	0	0	10	0	0	0	0	0	0	0	0	0	0	0	0	0	0	0	0	0	0	0	0	0	0	0.237867	0	0.524717
174	be2946f08ac575e606a32cc7febf468b	Bacteria	Bacillota	Bacilli	Lactobacillales	Enterococcaceae	Enterococcus	NA	0.999848	0	0	0	0	0	0	38	55	71	88	55	70	0	0	0	0	0	0	0	0	0	0	0	0	150	39	65	133	26	52	0	0	0	0	0	0	0.203328	0.229521	0.321529	0.347181
171	c6cdc71a1f7376db5a843ade152ed641	Bacteria	Bacillota	Bacilli	Lactobacillales	Enterococcaceae	Enterococcus	NA	0.999693	0	0	0	0	0	0	0	0	7	123	13	6	0	0	0	0	0	0	0	0	0	0	0	0	0	0	0	0	0	0	0	0	0	0	0	0	0	0	0.0317	0.485265
165	e07a23c20df25490ad9ade27b0aea8fc	Bacteria	Bacillota	Bacilli	Lactobacillales	Enterococcaceae	Enterococcus	NA	0.972768	0	0	0	0	0	0	35	44	27	11	0	0	0	0	0	0	0	0	0	0	0	0	0	0	0	0	10	0	16	0	0	0	0	0	0	0	0.187276	0.183616	0.122272	0.0433976
							Enterococcus			0	18	12	0	9	0	1439	1807	1597	2362	1343	1295	0	12	10	12	0	12	12	0	32	10	0	0	897	500	535	757	563	479	0	0.0914634	0.0462892	0	0.0422337	0	7.69972	7.54079	7.23213	9.31866
						Enterococcaceae				0	18	12	0	9	0	1439	1807	1597	2362	1343	1295	0	12	10	12	0	12	12	0	32	10	0	0	897	500	535	757	563	479	0	0.0914634	0.0462892	0	0.0422337	0	7.69972	7.54079	7.23213	9.31866
175	c7ac19324b35e33477bc74ae61dd8f16	Bacteria	Bacillota	Bacilli	Lactobacillales	Lactobacillaceae	Lactiplantibacillus	NA	0.727661	0	0	0	0	0	0	0	0	0	0	0	0	0	0	0	0	0	0	0	0	0	0	0	0	1	0	0	0	0	0	0	0	0	0	0	0	0	0	0	0
							Lactiplantibacillus			0	0	0	0	0	0	0	0	0	0	0	0	0	0	0	0	0	0	0	0	0	0	0	0	1	0	0	0	0	0	0	0	0	0	0	0	0	0	0	0
176	0c8502358f1642cba633f300ca620df9	Bacteria	Bacillota	Bacilli	Lactobacillales	Lactobacillaceae	Lapidilactobacillus	Lactobacillus_dextrinicus	0.999428	0	0	0	0	0	0	320	399	463	99	231	272	0	0	0	0	0	0	0	0	0	0	0	0	0	0	0	0	0	0	0	0	0	0	0	0	1.71224	1.66507	2.09673	0.390579
							Lapidilactobacillus			0	0	0	0	0	0	320	399	463	99	231	272	0	0	0	0	0	0	0	0	0	0	0	0	0	0	0	0	0	0	0	0	0	0	0	0	1.71224	1.66507	2.09673	0.390579
178	be65ecee79a4aee8da4f0659cdb15eab	Bacteria	Bacillota	Bacilli	Lactobacillales	Lactobacillaceae	Latilactobacillus	NA	0.986035	0	0	0	0	0	0	0	0	0	0	0	8	0	0	0	0	0	0	0	0	0	0	0	0	0	0	0	5	0	0	0	0	0	0	0	0	0	0	0	0
177	ea8dd2bfaf25fbd7718f2611d8caca6e	Bacteria	Bacillota	Bacilli	Lactobacillales	Lactobacillaceae	Latilactobacillus	NA	0.929335	0	0	0	0	0	0	0	0	0	0	0	0	0	0	0	0	0	0	0	0	0	0	0	0	3	0	0	0	0	0	0	0	0	0	0	0	0	0	0	0
							Latilactobacillus			0	0	0	0	0	0	0	0	0	0	0	8	0	0	0	0	0	0	0	0	0	0	0	0	3	0	0	5	0	0	0	0	0	0	0	0	0	0	0	0
179	90ee235f42aecb4c43f656130f495549	Bacteria	Bacillota	Bacilli	Lactobacillales	Lactobacillaceae	Levilactobacillus	Lactobacillus_brevis	0.818272	0	0	0	0	0	0	0	11	0	0	0	0	0	0	0	0	0	0	0	0	0	0	0	0	0	0	0	0	0	0	0	0	0	0	0	0	0	0.0459041	0	0
							Levilactobacillus			0	0	0	0	0	0	0	11	0	0	0	0	0	0	0	0	0	0	0	0	0	0	0	0	0	0	0	0	0	0	0	0	0	0	0	0	0	0.0459041	0	0
180	8cb87553e9081cb9f7fe0984a6d2d7ee	Bacteria	Bacillota	Bacilli	Lactobacillales	Lactobacillaceae	Loigolactobacillus	Lactobacillus_coryniformis	0.970056	0	0	0	0	0	0	0	12	0	0	0	0	0	0	0	0	0	0	0	0	0	0	0	0	0	0	0	0	0	0	0	0	0	0	0	0	0	0.0500772	0	0
							Loigolactobacillus			0	0	0	0	0	0	0	12	0	0	0	0	0	0	0	0	0	0	0	0	0	0	0	0	0	0	0	0	0	0	0	0	0	0	0	0	0	0.0500772	0	0
181	92f76dc1f1a3872d2b490881704f9624	Bacteria	Bacillota	Bacilli	Lactobacillales	Lactobacillaceae	Pediococcus	NA	0.999948	0	0	0	0	0	0	70	188	183	24	160	180	0	0	0	0	0	0	0	0	0	0	0	0	87	0	18	81	0	25	0	0	0	0	0	0	0.374552	0.784543	0.828729	0.0946858
							Pediococcus			0	0	0	0	0	0	70	188	183	24	160	180	0	0	0	0	0	0	0	0	0	0	0	0	87	0	18	81	0	25	0	0	0	0	0	0	0.374552	0.784543	0.828729	0.0946858
182	30c0d626dc086eaa371b55e991f42333	Bacteria	Bacillota	Bacilli	Lactobacillales	Lactobacillaceae	Weissella	Weissella_paramesenteroides	0.808403	0	0	0	0	0	0	149	275	459	0	219	535	0	0	0	0	0	0	0	0	0	0	0	0	643	32	532	594	88	564	0	0	0	0	0	0	0.79726	1.1476	2.07862	0
							Weissella			0	0	0	0	0	0	149	275	459	0	219	535	0	0	0	0	0	0	0	0	0	0	0	0	643	32	532	594	88	564	0	0	0	0	0	0	0.79726	1.1476	2.07862	0
						Lactobacillaceae				0	0	0	0	0	0	539	885	1105	123	610	995	0	0	0	0	0	0	0	0	0	0	0	0	734	32	550	680	88	589	0	0	0	0	0	0	2.88405	3.69319	5.00408	0.485265
183	5cae3996656fb088cb7f7fd82c034ee2	Bacteria	Bacillota	Bacilli	Lactobacillales	Vagococcaceae	Vagococcus	NA	0.999976	0	0	0	0	0	0	12	9	32	0	25	45	0	0	7	0	12	0	0	0	0	0	0	0	167	130	231	126	179	232	0	0	0	0	0	0	0.0642089	0.0375579	0.144914	0
							Vagococcus			0	0	0	0	0	0	12	9	32	0	25	45	0	0	7	0	12	0	0	0	0	0	0	0	167	130	231	126	179	232	0	0	0	0	0	0	0.0642089	0.0375579	0.144914	0
						Vagococcaceae				0	0	0	0	0	0	12	9	32	0	25	45	0	0	7	0	12	0	0	0	0	0	0	0	167	130	231	126	179	232	0	0	0	0	0	0	0.0642089	0.0375579	0.144914	0
					Lactobacillales					0	18	12	0	9	0	2295	3070	4025	4210	2810	3167	0	12	17	12	12	12	12	0	54	10	5	0	2980	1105	1789	2759	1362	1646	0	0.0914634	0.0462892	0	0.0422337	0	12.28	12.8114	18.2275	16.6095
184	d59409403626815ea1e48646cc4c1258	Bacteria	Bacillota	Bacilli	Paenibacillales	Paenibacillaceae	Incertae_Sedis	uncultured_bacterium	0.998658	0	0	0	0	0	0	0	0	0	0	0	0	0	0	0	0	0	0	0	0	0	0	0	0	0	4	0	0	9	0	0	0	0	0	0	0	0	0	0	0
							Incertae_Sedis			0	0	0	0	0	0	0	0	0	0	0	0	0	0	0	0	0	0	0	0	0	0	0	0	0	4	0	0	9	0	0	0	0	0	0	0	0	0	0	0
185	13e28f0be5f086817fad1b4121420c2b	Bacteria	Bacillota	Bacilli	Paenibacillales	Paenibacillaceae	Paenibacillus	Fontibacillus_solani	0.863672	0	0	0	0	0	0	0	0	0	0	0	0	0	44	0	23	0	0	0	0	0	0	0	0	0	0	0	0	0	0	0	0	0	0	0	0	0	0	0	0
187	38ba12b5a98eb4b0d5b56b0310fc1a7d	Bacteria	Bacillota	Bacilli	Paenibacillales	Paenibacillaceae	Paenibacillus	Paenibacillus_abekawaensis	0.893085	0	0	0	0	0	9	0	0	0	0	0	0	0	0	0	0	0	0	0	0	0	0	0	0	0	0	0	0	0	0	0	0	0	0	0	0.0510233	0	0	0	0
186	7f4c0506b0a268dc6cac70e6803589d5	Bacteria	Bacillota	Bacilli	Paenibacillales	Paenibacillaceae	Paenibacillus	Paenibacillus_abekawaensis	0.850814	4	0	0	0	0	0	0	0	0	0	0	0	0	0	0	0	0	0	0	0	0	0	0	0	0	0	0	0	0	0	0.0183824	0	0	0	0	0	0	0	0	0
188	f861fba1453e083d949270a41367fc89	Bacteria	Bacillota	Bacilli	Paenibacillales	Paenibacillaceae	Paenibacillus	Paenibacillus_abekawaensis	0.91412	0	6	0	0	0	0	0	0	0	0	0	0	0	0	0	0	0	0	0	0	0	0	0	0	0	0	0	0	0	0	0	0.0304878	0	0	0	0	0	0	0	0
190	153c1b63d5fe59eecc5b3eedf7b10261	Bacteria	Bacillota	Bacilli	Paenibacillales	Paenibacillaceae	Paenibacillus	Paenibacillus_camelliae	0.98424	0	0	0	0	0	0	0	0	0	0	0	0	0	0	0	0	0	0	0	0	0	0	0	0	33	0	0	53	6	0	0	0	0	0	0	0	0	0	0	0
189	96718cee0c8a9fbb0b25ce49559427c7	Bacteria	Bacillota	Bacilli	Paenibacillales	Paenibacillaceae	Paenibacillus	Paenibacillus_camelliae	0.933236	0	0	0	0	0	0	0	0	0	0	0	0	0	0	0	0	0	0	0	0	0	0	0	0	0	0	0	0	1	0	0	0	0	0	0	0	0	0	0	0
192	a6e9f7a906b909d19a08305592dd71d9	Bacteria	Bacillota	Bacilli	Paenibacillales	Paenibacillaceae	Paenibacillus	Paenibacillus_daejeonensis	0.992117	0	0	0	0	0	0	0	0	0	0	0	0	0	0	0	0	9	0	0	0	0	0	0	0	0	0	0	0	0	0	0	0	0	0	0	0	0	0	0	0
191	eb17cd99129a9834ebde9e406568e9a0	Bacteria	Bacillota	Bacilli	Paenibacillales	Paenibacillaceae	Paenibacillus	Paenibacillus_daejeonensis	0.956885	0	0	0	0	0	0	0	0	0	0	0	0	0	15	0	0	0	18	0	0	0	0	0	0	0	0	0	0	0	0	0	0	0	0	0	0	0	0	0	0
193	f8f2676112cfbd1ce72caa6f9bb5b9a8	Bacteria	Bacillota	Bacilli	Paenibacillales	Paenibacillaceae	Paenibacillus	Paenibacillus_fonticola	0.862426	0	0	0	0	0	0	0	0	0	0	0	0	0	0	0	0	0	0	0	0	0	0	0	0	0	0	0	0	2	0	0	0	0	0	0	0	0	0	0	0
194	45aeee7c112bc884a272962ed68818d0	Bacteria	Bacillota	Bacilli	Paenibacillales	Paenibacillaceae	Paenibacillus	Paenibacillus_ripae	0.716469	0	0	0	0	0	0	0	0	0	0	0	0	0	0	0	0	0	0	0	0	0	0	0	0	29	0	0	44	0	0	0	0	0	0	0	0	0	0	0	0
196	eabc38c0f9ab528e8cf680f6cdb5024e	Bacteria	Bacillota	Bacilli	Paenibacillales	Paenibacillaceae	Paenibacillus	Paenibacillus_senegalensis	0.999611	0	0	0	0	0	0	0	0	0	0	0	0	0	0	0	0	0	0	0	0	0	9	0	0	0	0	0	0	0	0	0	0	0	0	0	0	0	0	0	0
195	ec5f7cf09df3a872555cc4a17d9d03df	Bacteria	Bacillota	Bacilli	Paenibacillales	Paenibacillaceae	Paenibacillus	Paenibacillus_senegalensis	0.977954	0	0	0	0	0	0	0	0	0	6	0	0	0	0	0	0	0	0	0	0	0	1	0	13	0	0	0	0	0	0	0	0	0	0	0	0	0	0	0	0.0236714
209	06d733c6dab6fd9c4719752ab904393b	Bacteria	Bacillota	Bacilli	Paenibacillales	Paenibacillaceae	Paenibacillus	NA	0.996947	0	0	0	0	0	0	0	0	0	0	0	0	0	0	0	0	0	1	0	0	0	0	0	0	0	0	0	0	0	0	0	0	0	0	0	0	0	0	0	0
207	0aec3fd8cced2151aecc785f9803ac14	Bacteria	Bacillota	Bacilli	Paenibacillales	Paenibacillaceae	Paenibacillus	NA	0.991845	0	0	0	0	0	0	0	0	0	0	0	0	0	0	0	0	20	0	0	0	0	0	0	0	0	0	0	0	0	0	0	0	0	0	0	0	0	0	0	0
206	0dd55c0cf25b6f8f549b02b4f311ce31	Bacteria	Bacillota	Bacilli	Paenibacillales	Paenibacillaceae	Paenibacillus	NA	0.990871	0	0	0	0	0	0	0	0	0	0	0	0	16	33	31	20	77	59	0	0	0	0	0	0	0	0	0	0	0	0	0	0	0	0	0	0	0	0	0	0
199	205510543525087fd44baadc4ce4d1a6	Bacteria	Bacillota	Bacilli	Paenibacillales	Paenibacillaceae	Paenibacillus	NA	0.89015	0	0	0	0	0	0	0	0	0	0	0	0	0	4	0	0	0	0	0	0	0	0	0	0	0	0	0	0	0	0	0	0	0	0	0	0	0	0	0	0
211	206c74572e832e0b9db9e0b276427b59	Bacteria	Bacillota	Bacilli	Paenibacillales	Paenibacillaceae	Paenibacillus	NA	0.99903	0	0	0	0	0	0	0	0	0	0	0	0	0	0	0	0	0	0	0	0	0	0	0	0	0	0	0	5	8	0	0	0	0	0	0	0	0	0	0	0
213	2224d7c4ea1f81cd2af164dfb1c746da	Bacteria	Bacillota	Bacilli	Paenibacillales	Paenibacillaceae	Paenibacillus	NA	0.999624	0	0	0	0	0	0	0	0	0	0	0	0	0	0	0	0	0	0	0	0	0	8	0	8	0	0	0	0	0	0	0	0	0	0	0	0	0	0	0	0
203	2569f12d97e281605ee0a244b2255187	Bacteria	Bacillota	Bacilli	Paenibacillales	Paenibacillaceae	Paenibacillus	NA	0.984379	0	0	0	0	0	0	0	0	0	0	0	0	0	0	0	0	0	0	0	0	0	0	0	0	0	0	0	8	0	0	0	0	0	0	0	0	0	0	0	0
205	361902eabbe104de5bc7c3753c566f65	Bacteria	Bacillota	Bacilli	Paenibacillales	Paenibacillaceae	Paenibacillus	NA	0.990639	0	0	0	0	0	0	0	0	0	0	0	0	0	0	0	0	0	13	0	0	0	0	0	0	0	0	0	0	0	0	0	0	0	0	0	0	0	0	0	0
217	3e215269d1ea0d791868142bc64a879e	Bacteria	Bacillota	Bacilli	Paenibacillales	Paenibacillaceae	Paenibacillus	NA	0.999982	0	0	0	0	0	0	0	0	0	0	0	0	0	0	0	0	0	0	0	0	0	0	3	26	0	0	0	0	0	0	0	0	0	0	0	0	0	0	0	0
200	3fdfcab387e5fcbaf98719182364c206	Bacteria	Bacillota	Bacilli	Paenibacillales	Paenibacillaceae	Paenibacillus	NA	0.912055	0	0	0	0	0	0	0	0	0	0	0	0	0	0	0	0	0	0	0	0	0	0	0	0	20	0	0	18	0	0	0	0	0	0	0	0	0	0	0	0
216	58cd849b57c05910f0451356231d05d6	Bacteria	Bacillota	Bacilli	Paenibacillales	Paenibacillaceae	Paenibacillus	NA	0.999982	0	0	0	0	0	0	0	0	0	0	0	0	0	0	0	0	0	0	0	0	0	55	0	0	0	0	0	0	0	0	0	0	0	0	0	0	0	0	0	0
197	6c8a407dca02d81e166e4d32b0ec3500	Bacteria	Bacillota	Bacilli	Paenibacillales	Paenibacillaceae	Paenibacillus	NA	0.864665	0	0	0	0	0	0	0	0	0	0	0	0	0	0	0	0	0	0	0	0	0	0	0	0	0	0	0	1	0	0	0	0	0	0	0	0	0	0	0	0
202	79685f5368118ed1ec1ae133062c8d5c	Bacteria	Bacillota	Bacilli	Paenibacillales	Paenibacillaceae	Paenibacillus	NA	0.982847	6	19	4	0	9	0	0	0	0	0	0	0	0	0	0	0	0	0	0	0	0	0	0	0	0	0	0	0	0	0	0.0275735	0.0965447	0.0154297	0	0.0422337	0	0	0	0	0
218	7a88f3a46490dd377fed0c564edaa166	Bacteria	Bacillota	Bacilli	Paenibacillales	Paenibacillaceae	Paenibacillus	NA	0.999993	0	0	0	0	0	0	0	0	0	0	0	0	0	0	0	0	14	0	0	0	0	0	0	0	0	0	0	0	0	0	0	0	0	0	0	0	0	0	0	0
212	7f299d6f2636ec617c66abf69c8dab23	Bacteria	Bacillota	Bacilli	Paenibacillales	Paenibacillaceae	Paenibacillus	NA	0.99955	0	0	0	0	0	0	0	0	0	0	0	0	0	0	11	0	3	0	0	0	0	0	0	0	0	0	0	0	0	0	0	0	0	0	0	0	0	0	0	0
198	9a89f4e1581bf27016e85065212b5b15	Bacteria	Bacillota	Bacilli	Paenibacillales	Paenibacillaceae	Paenibacillus	NA	0.887594	0	0	0	0	0	0	0	0	0	0	0	0	0	0	0	0	0	0	0	0	4	0	0	0	0	0	0	0	0	0	0	0	0	0	0	0	0	0	0	0
215	9a935d47c1210cbc8c68b678f0d016ac	Bacteria	Bacillota	Bacilli	Paenibacillales	Paenibacillaceae	Paenibacillus	NA	0.999957	0	0	0	0	0	0	0	0	0	0	0	0	0	0	0	0	0	0	8	0	0	94	0	0	0	0	0	0	0	0	0	0	0	0	0	0	0	0	0	0
208	9ff93f896c7b7f4fbddcc137958f716d	Bacteria	Bacillota	Bacilli	Paenibacillales	Paenibacillaceae	Paenibacillus	NA	0.992508	0	0	0	0	0	0	0	0	0	0	0	0	0	0	0	0	0	0	0	0	0	0	0	0	24	0	0	36	0	0	0	0	0	0	0	0	0	0	0	0
210	a28ecf7cce493b688917362ef3aeaae4	Bacteria	Bacillota	Bacilli	Paenibacillales	Paenibacillaceae	Paenibacillus	NA	0.998796	0	0	0	0	0	0	0	0	0	0	0	0	0	0	0	0	0	0	0	0	0	0	0	0	0	0	0	0	7	0	0	0	0	0	0	0	0	0	0	0
204	a46d11d9c4ba2291aaf6bea6cb732d66	Bacteria	Bacillota	Bacilli	Paenibacillales	Paenibacillaceae	Paenibacillus	NA	0.987763	0	0	0	0	0	0	0	0	0	0	0	0	0	0	0	0	41	53	0	0	0	0	0	0	0	0	0	0	0	0	0	0	0	0	0	0	0	0	0	0
214	af02a1969a1854359752d90cc86b9da9	Bacteria	Bacillota	Bacilli	Paenibacillales	Paenibacillaceae	Paenibacillus	NA	0.999782	0	0	0	0	0	0	0	0	0	0	0	0	0	0	0	0	0	4	0	0	0	0	0	0	0	0	0	0	0	0	0	0	0	0	0	0	0	0	0	0
201	da6a51c1a8039fa29c635b79b77f18d9	Bacteria	Bacillota	Bacilli	Paenibacillales	Paenibacillaceae	Paenibacillus	NA	0.954244	0	8	0	0	0	0	0	0	0	0	0	0	0	0	0	0	0	0	0	0	0	0	0	0	0	0	0	0	0	0	0	0.0406504	0	0	0	0	0	0	0	0
							Paenibacillus			10	33	4	0	9	9	0	0	0	6	0	0	16	96	42	43	164	148	8	0	4	167	3	47	106	0	0	165	24	0	0.0459559	0.167683	0.0154297	0	0.0422337	0.0510233	0	0	0	0.0236714
221	89da272a1d16881c01adbcca3e837024	Bacteria	Bacillota	Bacilli	Paenibacillales	Paenibacillaceae	NA	NA	0.999966	0	0	0	0	0	0	0	0	0	0	0	0	0	6	0	0	0	0	0	0	0	0	0	0	0	0	0	0	0	0	0	0	0	0	0	0	0	0	0	0
219	99810de72efe2de48d95b3680175a619	Bacteria	Bacillota	Bacilli	Paenibacillales	Paenibacillaceae	NA	NA	0.999003	0	0	0	0	0	0	0	0	0	0	0	0	0	0	0	0	0	0	0	0	0	0	0	0	2	0	0	7	0	0	0	0	0	0	0	0	0	0	0	0
220	af963eeaa08d2db41fc987c7c08d7be9	Bacteria	Bacillota	Bacilli	Paenibacillales	Paenibacillaceae	NA	NA	0.999862	0	0	0	0	0	0	0	0	0	0	0	0	0	0	0	0	0	0	0	0	0	0	0	0	0	0	0	0	1	0	0	0	0	0	0	0	0	0	0	0
222	c8e1ee871b6afd01fd7e969cb24f9389	Bacteria	Bacillota	Bacilli	Paenibacillales	Paenibacillaceae	NA	NA	0.999985	0	0	0	0	0	0	0	0	0	0	0	0	0	2	0	0	0	0	0	0	0	0	0	0	0	0	0	0	0	0	0	0	0	0	0	0	0	0	0	0
							NA			0	0	0	0	0	0	0	0	0	0	0	0	0	8	0	0	0	0	0	0	0	0	0	0	2	0	0	7	1	0	0	0	0	0	0	0	0	0	0	0
						Paenibacillaceae				10	33	4	0	9	9	0	0	0	6	0	0	16	104	42	43	164	148	8	0	4	167	3	47	108	4	0	172	34	0	0.0459559	0.167683	0.0154297	0	0.0422337	0.0510233	0	0	0	0.0236714
					Paenibacillales					10	33	4	0	9	9	0	0	0	6	0	0	16	104	42	43	164	148	8	0	4	167	3	47	108	4	0	172	34	0	0.0459559	0.167683	0.0154297	0	0.0422337	0.0510233	0	0	0	0.0236714
223	c5570c72a6a36a33c8092188a1f271a2	Bacteria	Bacillota	Bacilli	Staphylococcales	Staphylococcaceae	Mammaliicoccus	NA	0.995281	0	0	0	0	0	0	90	101	49	182	43	49	0	0	0	0	0	0	0	0	0	0	0	0	0	0	0	0	0	0	0	0	0	0	0	0	0.481567	0.421483	0.2219	0.718034
							Mammaliicoccus			0	0	0	0	0	0	90	101	49	182	43	49	0	0	0	0	0	0	0	0	0	0	0	0	0	0	0	0	0	0	0	0	0	0	0	0	0.481567	0.421483	0.2219	0.718034
						Staphylococcaceae				0	0	0	0	0	0	90	101	49	182	43	49	0	0	0	0	0	0	0	0	0	0	0	0	0	0	0	0	0	0	0	0	0	0	0	0	0.481567	0.421483	0.2219	0.718034
					Staphylococcales					0	0	0	0	0	0	90	101	49	182	43	49	0	0	0	0	0	0	0	0	0	0	0	0	0	0	0	0	0	0	0	0	0	0	0	0	0.481567	0.421483	0.2219	0.718034
				Bacilli						10	51	16	0	18	9	4586	6181	5363	7763	4223	4631	16	116	59	58	176	160	20	0	83	177	8	47	3122	1164	1823	2984	1526	1687	0.0459559	0.259146	0.0617189	0	0.0844674	0.0510233	24.5385	25.7939	24.2867	30.6269
405	5897d9b599be2ad0d9d12bb66dcf5088	Bacteria	Bacillota	Clostridia	Eubacteriales	Oscillospiraceae	Pusillibacter	uncultured_bacterium	0.817474	0	0	0	0	0	0	0	0	0	42	0	0	0	0	0	0	0	0	0	0	0	0	0	0	0	0	0	0	0	0	0	0	0	0	0	0	0	0	0	0.1657
406	6700a091ce5b2cb5269328f62e73ffab	Bacteria	Bacillota	Clostridia	Eubacteriales	Oscillospiraceae	Pusillibacter	uncultured_bacterium	0.970837	0	0	0	0	0	0	0	0	0	0	0	0	0	0	0	0	0	0	0	0	0	0	0	0	20	12	0	18	17	0	0	0	0	0	0	0	0	0	0	0
407	810ec365ed7a30d38ef439c4cf129515	Bacteria	Bacillota	Clostridia	Eubacteriales	Oscillospiraceae	Pusillibacter	uncultured_bacterium	0.975072	0	0	0	0	0	0	0	0	0	0	0	0	0	0	0	0	0	0	0	0	0	0	0	0	6	0	0	15	13	0	0	0	0	0	0	0	0	0	0	0
404	9dacd2db08532c5dccb40b942e76bcc5	Bacteria	Bacillota	Clostridia	Eubacteriales	Oscillospiraceae	Pusillibacter	uncultured_bacterium	0.741884	0	0	0	0	0	0	0	0	0	0	0	0	0	0	0	0	0	0	0	0	0	0	0	0	71	11	0	72	29	0	0	0	0	0	0	0	0	0	0	0
408	cef67a94a856109bbc6ba2091a392bba	Bacteria	Bacillota	Clostridia	Eubacteriales	Oscillospiraceae	Pusillibacter	uncultured_bacterium	0.989417	0	0	0	0	0	0	0	0	0	0	0	0	0	0	0	0	0	8	0	0	0	0	0	0	0	0	0	0	0	0	0	0	0	0	0	0	0	0	0	0
							Pusillibacter			0	0	0	0	0	0	0	0	0	42	0	0	0	0	0	0	0	8	0	0	0	0	0	0	97	23	0	105	59	0	0	0	0	0	0	0	0	0	0	0.1657
236	5c8f4daf5961d9ee1d7bb7638d2fed3a	Bacteria	Bacillota	Clostridia	Eubacteriales	Oscillospiraceae	Ruminiclostridium	uncultured_bacterium	0.973651	11	14	8	6	11	7	0	0	0	0	0	0	0	0	0	0	0	0	0	0	0	0	0	0	0	0	0	0	0	0	0.0505515	0.0711382	0.0308594	0.0330033	0.051619	0.0396848	0	0	0	0
							Ruminiclostridium			11	14	8	6	11	7	0	0	0	0	0	0	0	0	0	0	0	0	0	0	0	0	0	0	0	0	0	0	0	0	0.0505515	0.0711382	0.0308594	0.0330033	0.051619	0.0396848	0	0	0	0
						Oscillospiraceae				11	14	8	6	11	7	0	0	0	42	0	0	0	0	0	0	0	8	0	0	0	0	0	0	97	23	0	105	59	0	0.0505515	0.0711382	0.0308594	0.0330033	0.051619	0.0396848	0	0	0	0.1657
					Eubacteriales					11	14	8	6	11	7	0	0	0	42	0	0	0	0	0	0	0	8	0	0	0	0	0	0	97	23	0	105	59	0	0.0505515	0.0711382	0.0308594	0.0330033	0.051619	0.0396848	0	0	0	0.1657
224	6c5bba95ddcfe4f57cfa913d6ebafe31	Bacteria	Bacillota	Clostridia	Lachnospirales	Defluviitaleaceae	Defluviitalea	uncultured_bacterium	0.928746	0	0	0	0	0	0	0	0	0	8	0	0	0	0	0	0	0	0	0	0	0	0	0	0	0	0	0	0	0	0	0	0	0	0	0	0	0	0	0	0.0315619
							Defluviitalea			0	0	0	0	0	0	0	0	0	8	0	0	0	0	0	0	0	0	0	0	0	0	0	0	0	0	0	0	0	0	0	0	0	0	0	0	0	0	0	0.0315619
						Defluviitaleaceae				0	0	0	0	0	0	0	0	0	8	0	0	0	0	0	0	0	0	0	0	0	0	0	0	0	0	0	0	0	0	0	0	0	0	0	0	0	0	0	0.0315619
225	44856fc6ef6608dca079ed799c1a2a54	Bacteria	Bacillota	Clostridia	Lachnospirales	Lachnospiraceae	Anaerocolumna	uncultured_bacterium	0.973239	0	0	0	0	0	0	0	0	0	0	0	0	0	0	0	0	0	0	0	0	0	0	0	0	3	0	0	0	0	0	0	0	0	0	0	0	0	0	0	0
							Anaerocolumna			0	0	0	0	0	0	0	0	0	0	0	0	0	0	0	0	0	0	0	0	0	0	0	0	3	0	0	0	0	0	0	0	0	0	0	0	0	0	0	0
226	5c8a44f43105c649ef90b49a888b010a	Bacteria	Bacillota	Clostridia	Lachnospirales	Lachnospiraceae	Faecalicatena	NA	0.990431	7	0	0	0	0	0	0	0	0	0	0	0	0	0	0	0	0	0	0	0	0	0	0	0	0	0	0	0	0	0	0.0321691	0	0	0	0	0	0	0	0	0
							Faecalicatena			7	0	0	0	0	0	0	0	0	0	0	0	0	0	0	0	0	0	0	0	0	0	0	0	0	0	0	0	0	0	0.0321691	0	0	0	0	0	0	0	0	0
227	f6a155cdf5c828de202873bbb6daf6cd	Bacteria	Bacillota	Clostridia	Lachnospirales	Lachnospiraceae	Lachnoclostridium	Clostridium_sp.	0.720133	45	0	0	0	28	0	0	0	0	0	0	0	0	0	0	0	0	0	0	0	0	0	0	0	0	0	0	0	0	0	0.206801	0	0	0	0.131394	0	0	0	0	0
228	cfabca466fc98b87298cd2e08c52f1ad	Bacteria	Bacillota	Clostridia	Lachnospirales	Lachnospiraceae	Lachnoclostridium	NA	0.981135	0	40	40	29	0	26	0	0	0	0	0	0	0	0	0	0	0	0	0	0	0	0	0	0	0	0	0	0	0	0	0	0.203252	0.154297	0.159516	0	0.147401	0	0	0	0
							Lachnoclostridium			45	40	40	29	28	26	0	0	0	0	0	0	0	0	0	0	0	0	0	0	0	0	0	0	0	0	0	0	0	0	0.206801	0.203252	0.154297	0.159516	0.131394	0.147401	0	0	0	0
229	a2273b54b6886a31becbc9304b0f5f25	Bacteria	Bacillota	Clostridia	Lachnospirales	Lachnospiraceae	Lachnotalea	uncultured_bacterium	0.999434	0	0	7	0	0	0	0	0	0	0	0	0	0	0	0	0	0	0	0	0	0	0	0	0	0	0	0	0	0	0	0	0	0.027002	0	0	0	0	0	0	0
							Lachnotalea			0	0	7	0	0	0	0	0	0	0	0	0	0	0	0	0	0	0	0	0	0	0	0	0	0	0	0	0	0	0	0	0	0.027002	0	0	0	0	0	0	0
233	692d2d69a60ef6aed846f03073fc0cb4	Bacteria	Bacillota	Clostridia	Lachnospirales	Lachnospiraceae	NA	NA	0.999988	0	0	0	0	0	0	0	0	0	0	0	0	0	0	0	0	0	0	0	0	42	0	69	0	0	0	0	0	0	0	0	0	0	0	0	0	0	0	0	0
231	73e291afcbe90617798cf704ecb7c694	Bacteria	Bacillota	Clostridia	Lachnospirales	Lachnospiraceae	NA	NA	0.999948	0	0	0	0	0	0	0	0	0	0	0	0	0	0	8	0	0	0	0	0	0	0	0	0	0	0	0	0	0	0	0	0	0	0	0	0	0	0	0	0
232	8018e6b0ddcc57952854896404b563d9	Bacteria	Bacillota	Clostridia	Lachnospirales	Lachnospiraceae	NA	NA	0.999972	0	0	0	0	0	0	0	0	0	0	0	0	0	4	0	8	0	8	0	0	0	0	0	0	0	0	0	0	0	0	0	0	0	0	0	0	0	0	0	0
230	8a10994b80f0e53a01957236fc0f95ab	Bacteria	Bacillota	Clostridia	Lachnospirales	Lachnospiraceae	NA	NA	0.999914	0	0	0	0	0	0	0	0	0	7	0	0	0	0	0	0	0	0	0	0	0	0	0	0	0	0	0	0	0	0	0	0	0	0	0	0	0	0	0	0.0276167
235	de4c7a0d523b5395e973acf910b8a924	Bacteria	Bacillota	Clostridia	Lachnospirales	Lachnospiraceae	NA	NA	0.999998	0	0	0	0	0	0	0	0	0	0	0	0	0	0	6	0	0	0	0	0	0	0	0	0	0	0	0	0	0	0	0	0	0	0	0	0	0	0	0	0
234	f2d3705f31a88b738966c0fb7beaff8d	Bacteria	Bacillota	Clostridia	Lachnospirales	Lachnospiraceae	NA	NA	0.999997	12	0	10	0	0	0	0	0	0	0	0	0	0	0	0	0	0	0	0	0	0	0	0	0	0	0	0	0	0	0	0.0551471	0	0.0385743	0	0	0	0	0	0	0
							NA			12	0	10	0	0	0	0	0	0	7	0	0	0	4	14	8	0	8	0	0	42	0	69	0	0	0	0	0	0	0	0.0551471	0	0.0385743	0	0	0	0	0	0	0.0276167
						Lachnospiraceae				64	40	57	29	28	26	0	0	0	7	0	0	0	4	14	8	0	8	0	0	42	0	69	0	3	0	0	0	0	0	0.294118	0.203252	0.219873	0.159516	0.131394	0.147401	0	0	0	0.0276167
					Lachnospirales					64	40	57	29	28	26	0	0	0	15	0	0	0	4	14	8	0	8	0	0	42	0	69	0	3	0	0	0	0	0	0.294118	0.203252	0.219873	0.159516	0.131394	0.147401	0	0	0	0.0591786
237	4607979ef6ca3e9e46d0ec89beb8247a	Bacteria	Bacillota	Clostridia	Peptostreptococcales-Tissierellales	Family_XI	Helcococcus	Helcococcus_sueciensis	0.907672	0	0	0	0	0	0	0	0	0	95	0	7	0	0	0	0	0	0	0	0	0	0	0	0	0	0	0	0	0	0	0	0	0	0	0	0	0	0	0	0.374798
							Helcococcus			0	0	0	0	0	0	0	0	0	95	0	7	0	0	0	0	0	0	0	0	0	0	0	0	0	0	0	0	0	0	0	0	0	0	0	0	0	0	0	0.374798
238	35da7b98fa7d8b2abaa9582e00a9a558	Bacteria	Bacillota	Clostridia	Peptostreptococcales-Tissierellales	Family_XI	Tissierella	uncultured_Firmicutes	0.818574	0	0	0	0	0	0	0	0	0	0	0	0	0	0	0	0	0	0	0	0	0	0	0	0	12	0	0	7	0	0	0	0	0	0	0	0	0	0	0	0
239	183763545dc65c3a46cad2579e0cb962	Bacteria	Bacillota	Clostridia	Peptostreptococcales-Tissierellales	Family_XI	Tissierella	uncultured_Tissierella	0.918331	0	0	0	0	0	0	0	0	0	0	0	0	0	0	0	0	0	0	0	0	0	0	0	0	11	0	0	0	0	0	0	0	0	0	0	0	0	0	0	0
241	be983e3c005096bb36f562e59df5e12c	Bacteria	Bacillota	Clostridia	Peptostreptococcales-Tissierellales	Family_XI	Tissierella	NA	0.995239	0	0	0	0	0	0	0	0	5	0	0	6	0	0	0	0	0	0	0	0	0	0	0	0	0	0	0	0	0	0	0	0	0	0	0	0	0	0	0.0226429	0
240	f01731b994b80bb2da454f1dc077d71f	Bacteria	Bacillota	Clostridia	Peptostreptococcales-Tissierellales	Family_XI	Tissierella	NA	0.985358	0	0	0	0	0	0	0	0	0	45	0	0	0	0	0	0	0	0	0	0	0	0	0	0	0	0	0	0	0	0	0	0	0	0	0	0	0	0	0	0.177536
							Tissierella			0	0	0	0	0	0	0	0	5	45	0	6	0	0	0	0	0	0	0	0	0	0	0	0	23	0	0	7	0	0	0	0	0	0	0	0	0	0	0.0226429	0.177536
						Family_XI				0	0	0	0	0	0	0	0	5	140	0	13	0	0	0	0	0	0	0	0	0	0	0	0	23	0	0	7	0	0	0	0	0	0	0	0	0	0	0.0226429	0.552334
242	de2366c8bed09fbbe63d44a40c65b933	Bacteria	Bacillota	Clostridia	Peptostreptococcales-Tissierellales	Natronincolaceae	Alkaliphilus	Alkaliphilus_oremlandii	0.763165	0	0	0	0	0	0	0	0	0	6	0	0	0	0	0	0	0	0	0	0	0	0	0	0	0	0	0	0	0	0	0	0	0	0	0	0	0	0	0	0.0236714
							Alkaliphilus			0	0	0	0	0	0	0	0	0	6	0	0	0	0	0	0	0	0	0	0	0	0	0	0	0	0	0	0	0	0	0	0	0	0	0	0	0	0	0	0.0236714
						Natronincolaceae				0	0	0	0	0	0	0	0	0	6	0	0	0	0	0	0	0	0	0	0	0	0	0	0	0	0	0	0	0	0	0	0	0	0	0	0	0	0	0	0.0236714
243	6ccc8bd9fdab23d49f84c2a50b15fe77	Bacteria	Bacillota	Clostridia	Peptostreptococcales-Tissierellales	Peptostreptococcaceae	Clostridioides	uncultured_bacterium	0.956765	0	0	0	0	0	0	0	0	0	0	0	0	0	0	0	0	0	0	0	0	0	0	0	0	3	0	0	0	0	0	0	0	0	0	0	0	0	0	0	0
							Clostridioides			0	0	0	0	0	0	0	0	0	0	0	0	0	0	0	0	0	0	0	0	0	0	0	0	3	0	0	0	0	0	0	0	0	0	0	0	0	0	0	0
						Peptostreptococcaceae				0	0	0	0	0	0	0	0	0	0	0	0	0	0	0	0	0	0	0	0	0	0	0	0	3	0	0	0	0	0	0	0	0	0	0	0	0	0	0	0
244	4be20bd4861bdcdaac1ea5628977f3d1	Bacteria	Bacillota	Clostridia	Peptostreptococcales-Tissierellales	Sedimentibacteraceae	Sedimentibacter	NA	1	0	0	0	0	0	0	0	0	0	0	0	0	0	4	0	0	0	0	0	0	0	0	0	0	0	0	0	0	0	0	0	0	0	0	0	0	0	0	0	0
							Sedimentibacter			0	0	0	0	0	0	0	0	0	0	0	0	0	4	0	0	0	0	0	0	0	0	0	0	0	0	0	0	0	0	0	0	0	0	0	0	0	0	0	0
						Sedimentibacteraceae				0	0	0	0	0	0	0	0	0	0	0	0	0	4	0	0	0	0	0	0	0	0	0	0	0	0	0	0	0	0	0	0	0	0	0	0	0	0	0	0
					Peptostreptococcales-Tissierellales					0	0	0	0	0	0	0	0	5	146	0	13	0	4	0	0	0	0	0	0	0	0	0	0	26	0	0	7	0	0	0	0	0	0	0	0	0	0	0.0226429	0.576005
				Clostridia						75	54	65	35	39	33	0	0	5	203	0	13	0	8	14	8	0	16	0	0	42	0	69	0	126	23	0	112	59	0	0.344669	0.27439	0.250733	0.192519	0.183013	0.187085	0	0	0.0226429	0.800884
246	722d90936c59ea22e8403a97e9e0fcf6	Bacteria	Bacillota	Negativicutes	Veillonellales-Selenomonadales	Sporomusaceae	Sporomusa	NA	0.999168	0	5	0	0	0	0	0	0	0	0	0	0	0	0	0	0	0	0	0	0	0	0	0	0	0	0	0	0	0	0	0	0.0254065	0	0	0	0	0	0	0	0
245	c651f873aa9a7d227fb671b274486034	Bacteria	Bacillota	Negativicutes	Veillonellales-Selenomonadales	Sporomusaceae	Sporomusa	NA	0.998064	9	0	5	5	0	5	0	0	0	0	0	0	0	0	0	0	0	0	0	0	0	0	2	0	0	0	0	0	0	0	0.0413603	0	0.0192871	0.0275028	0	0.0283463	0	0	0	0
							Sporomusa			9	5	5	5	0	5	0	0	0	0	0	0	0	0	0	0	0	0	0	0	0	0	2	0	0	0	0	0	0	0	0.0413603	0.0254065	0.0192871	0.0275028	0	0.0283463	0	0	0	0
						Sporomusaceae				9	5	5	5	0	5	0	0	0	0	0	0	0	0	0	0	0	0	0	0	0	0	2	0	0	0	0	0	0	0	0.0413603	0.0254065	0.0192871	0.0275028	0	0.0283463	0	0	0	0
					Veillonellales-Selenomonadales					9	5	5	5	0	5	0	0	0	0	0	0	0	0	0	0	0	0	0	0	0	0	2	0	0	0	0	0	0	0	0.0413603	0.0254065	0.0192871	0.0275028	0	0.0283463	0	0	0	0
				Negativicutes						9	5	5	5	0	5	0	0	0	0	0	0	0	0	0	0	0	0	0	0	0	0	2	0	0	0	0	0	0	0	0.0413603	0.0254065	0.0192871	0.0275028	0	0.0283463	0	0	0	0
			Bacillota							94	110	86	40	57	47	4586	6181	5368	7966	4223	4644	16	124	73	66	176	176	20	0	125	177	79	47	3248	1187	1823	3096	1585	1687	0.431985	0.558943	0.331739	0.220022	0.26748	0.266455	24.5385	25.7939	24.3094	31.4278
247	89797a37cf1f85ef7dc8c4d644ab565f	Bacteria	Bacteroidota	Bacteroidia	Bacteroidales	Dysgonomonadaceae	Dysgonomonas	Dysgonomonas_alginatilytica	0.971122	0	0	0	0	0	0	0	0	0	0	0	0	0	35	15	30	16	55	0	21	10	0	8	19	475	24	0	266	10	0	0	0	0	0	0	0	0	0	0	0
							Dysgonomonas			0	0	0	0	0	0	0	0	0	0	0	0	0	35	15	30	16	55	0	21	10	0	8	19	475	24	0	266	10	0	0	0	0	0	0	0	0	0	0	0
						Dysgonomonadaceae				0	0	0	0	0	0	0	0	0	0	0	0	0	35	15	30	16	55	0	21	10	0	8	19	475	24	0	266	10	0	0	0	0	0	0	0	0	0	0	0
					Bacteroidales					0	0	0	0	0	0	0	0	0	0	0	0	0	35	15	30	16	55	0	21	10	0	8	19	475	24	0	266	10	0	0	0	0	0	0	0	0	0	0	0
249	5968059b90d142817e66f66fb58be95a	Bacteria	Bacteroidota	Bacteroidia	Chitinophagales	Chitinophagaceae	Heliimonas	Heliimonas_saccharivorans	0.998818	26	33	38	53	125	71	0	0	0	0	0	0	0	0	0	0	0	0	0	0	0	0	0	0	0	0	0	0	0	0	0.119485	0.167683	0.146582	0.291529	0.586579	0.402517	0	0	0	0
248	cecfdcf7a7c48aa3df6b6a91c4ffefab	Bacteria	Bacteroidota	Bacteroidia	Chitinophagales	Chitinophagaceae	Heliimonas	Heliimonas_saccharivorans	0.997266	0	0	0	0	50	0	0	0	0	0	0	0	0	0	0	0	0	0	0	0	0	0	0	0	0	0	0	0	0	0	0	0	0	0	0.234632	0	0	0	0	0
250	2f6e77c1e25118e4baee95f6da0724ba	Bacteria	Bacteroidota	Bacteroidia	Chitinophagales	Chitinophagaceae	Heliimonas	uncultured_bacterium	0.992896	0	72	0	72	188	101	0	0	0	0	0	0	0	0	0	0	0	0	0	0	0	0	0	0	0	0	0	0	0	0	0	0.365854	0	0.39604	0.882215	0.572595	0	0	0	0
251	75a44397e39d5e91665ab0bd764f313d	Bacteria	Bacteroidota	Bacteroidia	Chitinophagales	Chitinophagaceae	Heliimonas	uncultured_bacterium	0.998214	0	60	29	55	181	95	0	0	0	0	0	0	0	0	0	0	0	0	0	0	0	0	0	0	0	0	0	0	0	0	0	0.304878	0.111865	0.30253	0.849366	0.538579	0	0	0	0
							Heliimonas			26	165	67	180	544	267	0	0	0	0	0	0	0	0	0	0	0	0	0	0	0	0	0	0	0	0	0	0	0	0	0.119485	0.838415	0.258448	0.990099	2.55279	1.51369	0	0	0	0
252	b705348079ba84385d42c838a3675a76	Bacteria	Bacteroidota	Bacteroidia	Chitinophagales	Chitinophagaceae	Incertae_Sedis	Bacteroidetes_bacterium	0.820111	0	0	0	0	0	0	0	0	0	0	0	0	90	106	93	130	83	191	207	259	341	257	347	334	0	0	0	0	0	0	0	0	0	0	0	0	0	0	0	0
253	c24a6a5c0758ee4749b4c7d53e4ef0fa	Bacteria	Bacteroidota	Bacteroidia	Chitinophagales	Chitinophagaceae	Incertae_Sedis	Bacteroidetes_bacterium	0.85377	0	0	0	0	0	0	0	0	0	0	0	0	0	0	0	60	0	126	135	171	206	172	216	214	0	0	0	0	0	0	0	0	0	0	0	0	0	0	0	0
							Incertae_Sedis			0	0	0	0	0	0	0	0	0	0	0	0	90	106	93	190	83	317	342	430	547	429	563	548	0	0	0	0	0	0	0	0	0	0	0	0	0	0	0	0
254	073514ac6c9c6318242099e6d40d031d	Bacteria	Bacteroidota	Bacteroidia	Chitinophagales	Chitinophagaceae	Puia	metagenome	0.775217	31	83	43	43	148	59	0	0	0	0	0	0	0	0	0	0	0	0	0	0	0	0	0	0	0	0	0	0	0	0	0.142463	0.421748	0.165869	0.236524	0.69451	0.334486	0	0	0	0
							Puia			31	83	43	43	148	59	0	0	0	0	0	0	0	0	0	0	0	0	0	0	0	0	0	0	0	0	0	0	0	0	0.142463	0.421748	0.165869	0.236524	0.69451	0.334486	0	0	0	0
						Chitinophagaceae				57	248	110	223	692	326	0	0	0	0	0	0	90	106	93	190	83	317	342	430	547	429	563	548	0	0	0	0	0	0	0.261949	1.26016	0.424317	1.22662	3.2473	1.84818	0	0	0	0
					Chitinophagales					57	248	110	223	692	326	0	0	0	0	0	0	90	106	93	190	83	317	342	430	547	429	563	548	0	0	0	0	0	0	0.261949	1.26016	0.424317	1.22662	3.2473	1.84818	0	0	0	0
255	99eb25910125e1a6c4517bd54c86912d	Bacteria	Bacteroidota	Bacteroidia	Cytophagales	Amoebophilaceae	Candidatus_Amoebophilus	endosymbiont_of	0.824384	0	0	0	0	0	2	0	0	0	0	0	0	0	0	0	0	0	0	0	0	0	0	0	0	0	0	0	0	0	0	0	0	0	0	0	0.0113385	0	0	0	0
							Candidatus_Amoebophilus			0	0	0	0	0	2	0	0	0	0	0	0	0	0	0	0	0	0	0	0	0	0	0	0	0	0	0	0	0	0	0	0	0	0	0	0.0113385	0	0	0	0
						Amoebophilaceae				0	0	0	0	0	2	0	0	0	0	0	0	0	0	0	0	0	0	0	0	0	0	0	0	0	0	0	0	0	0	0	0	0	0	0	0.0113385	0	0	0	0
					Cytophagales					0	0	0	0	0	2	0	0	0	0	0	0	0	0	0	0	0	0	0	0	0	0	0	0	0	0	0	0	0	0	0	0	0	0	0	0.0113385	0	0	0	0
256	a33952b7b5d858098c8e0263e4c1b973	Bacteria	Bacteroidota	Bacteroidia	Flavobacteriales	Flavobacteriaceae	Flavobacterium	Flavobacterium_ceti	0.999987	0	0	0	0	0	0	4	0	86	0	62	25	1226	1501	1305	1783	1815	1488	267	158	341	135	264	260	338	566	770	273	635	521	0	0	0	0	0	0	0.021403	0	0.389457	0
257	fdbc66ca1e33e286a1c46cec492ec0e6	Bacteria	Bacteroidota	Bacteroidia	Flavobacteriales	Flavobacteriaceae	Flavobacterium	uncultured_bacterium	0.901047	0	0	0	0	0	0	0	0	145	0	16	18	31	60	23	42	38	78	14	0	15	0	11	13	4462	7229	1089	3483	7088	992	0	0	0	0	0	0	0	0	0.656643	0
							Flavobacterium			0	0	0	0	0	0	4	0	231	0	78	43	1257	1561	1328	1825	1853	1566	281	158	356	135	275	273	4800	7795	1859	3756	7723	1513	0	0	0	0	0	0	0.021403	0	1.0461	0
						Flavobacteriaceae				0	0	0	0	0	0	4	0	231	0	78	43	1257	1561	1328	1825	1853	1566	281	158	356	135	275	273	4800	7795	1859	3756	7723	1513	0	0	0	0	0	0	0.021403	0	1.0461	0
258	87bf41d18bac54f1435949039867103f	Bacteria	Bacteroidota	Bacteroidia	Flavobacteriales	Weeksellaceae	Chryseobacterium	Chryseobacterium_hagamense	0.874521	0	4	7	0	9	0	0	0	0	0	0	0	0	0	0	0	0	0	0	0	0	0	0	0	0	0	0	0	0	0	0	0.0203252	0.027002	0	0.0422337	0	0	0	0	0
							Chryseobacterium			0	4	7	0	9	0	0	0	0	0	0	0	0	0	0	0	0	0	0	0	0	0	0	0	0	0	0	0	0	0	0	0.0203252	0.027002	0	0.0422337	0	0	0	0	0
259	01e72ae72ddcc45a6b04137eaacb561b	Bacteria	Bacteroidota	Bacteroidia	Flavobacteriales	Weeksellaceae	Moheibacter	Empedobacter_sp.	0.869878	0	0	0	0	0	0	0	0	0	0	0	0	190	310	302	468	212	344	115	182	82	125	87	278	0	0	0	0	0	0	0	0	0	0	0	0	0	0	0	0
							Moheibacter			0	0	0	0	0	0	0	0	0	0	0	0	190	310	302	468	212	344	115	182	82	125	87	278	0	0	0	0	0	0	0	0	0	0	0	0	0	0	0	0
						Weeksellaceae				0	4	7	0	9	0	0	0	0	0	0	0	190	310	302	468	212	344	115	182	82	125	87	278	0	0	0	0	0	0	0	0.0203252	0.027002	0	0.0422337	0	0	0	0	0
					Flavobacteriales					0	4	7	0	9	0	4	0	231	0	78	43	1447	1871	1630	2293	2065	1910	396	340	438	260	362	551	4800	7795	1859	3756	7723	1513	0	0.0203252	0.027002	0	0.0422337	0	0.021403	0	1.0461	0
260	8efef3b01d2a6907ca21d723121aceca	Bacteria	Bacteroidota	Bacteroidia	Sphingobacteriales	Sphingobacteriaceae	Incertae_Sedis	uncultured_compost	1	0	0	0	0	0	0	7	5	122	13	30	43	0	0	0	0	0	0	0	0	0	0	0	0	0	0	0	0	0	0	0	0	0	0	0	0	0.0374552	0.0208655	0.552486	0.0512881
							Incertae_Sedis			0	0	0	0	0	0	7	5	122	13	30	43	0	0	0	0	0	0	0	0	0	0	0	0	0	0	0	0	0	0	0	0	0	0	0	0	0.0374552	0.0208655	0.552486	0.0512881
262	6dda1e3cfb19bfaa831fed08e2713e78	Bacteria	Bacteroidota	Bacteroidia	Sphingobacteriales	Sphingobacteriaceae	Olivibacter	Olivibacter_sp.	0.990803	0	0	0	0	0	0	0	0	0	0	0	0	0	0	0	0	0	0	12	0	0	53	0	0	0	0	0	0	0	0	0	0	0	0	0	0	0	0	0	0
261	8db09f92b20f8e3f57436750cbb7c9e0	Bacteria	Bacteroidota	Bacteroidia	Sphingobacteriales	Sphingobacteriaceae	Olivibacter	Olivibacter_sp.	0.988136	0	0	0	0	0	0	0	0	0	0	0	0	0	0	0	0	0	0	0	31	0	0	13	35	0	0	0	0	0	0	0	0	0	0	0	0	0	0	0	0
							Olivibacter			0	0	0	0	0	0	0	0	0	0	0	0	0	0	0	0	0	0	12	31	0	53	13	35	0	0	0	0	0	0	0	0	0	0	0	0	0	0	0	0
263	6a46380640a610a204aec678ad6a3e38	Bacteria	Bacteroidota	Bacteroidia	Sphingobacteriales	Sphingobacteriaceae	Parapedobacter	uncultured_Sphingobacteriaceae	0.98088	0	0	0	0	0	0	0	0	0	0	0	0	180	274	334	348	281	343	313	328	90	318	180	457	0	0	0	0	0	0	0	0	0	0	0	0	0	0	0	0
							Parapedobacter			0	0	0	0	0	0	0	0	0	0	0	0	180	274	334	348	281	343	313	328	90	318	180	457	0	0	0	0	0	0	0	0	0	0	0	0	0	0	0	0
264	4fa993bf1db1bbe6b19a965b3423f37e	Bacteria	Bacteroidota	Bacteroidia	Sphingobacteriales	Sphingobacteriaceae	Pseudopedobacter	uncultured_bacterium	0.981582	0	0	0	0	0	0	0	0	0	0	0	0	0	0	0	0	0	0	0	0	0	0	0	0	425	543	17	561	567	8	0	0	0	0	0	0	0	0	0	0
							Pseudopedobacter			0	0	0	0	0	0	0	0	0	0	0	0	0	0	0	0	0	0	0	0	0	0	0	0	425	543	17	561	567	8	0	0	0	0	0	0	0	0	0	0
284	af553eff90f6eb65df184111ea55322f	Bacteria	Bacteroidota	Bacteroidia	Sphingobacteriales	Sphingobacteriaceae	Sphingobacterium	bacterium	0.846063	0	0	0	0	0	0	4712	5282	3560	502	2919	3722	0	0	0	0	0	0	0	0	0	0	0	0	0	0	0	0	0	0	0	0	0	0	0	0	25.2127	22.0423	16.1217	1.98051
269	40dfb6a97e6b1d490688e64e63e0d35b	Bacteria	Bacteroidota	Bacteroidia	Sphingobacteriales	Sphingobacteriaceae	Sphingobacterium	Sphingobacterium_chuzhouense	0.947626	0	0	0	0	0	0	0	0	0	0	0	0	0	0	0	0	0	0	0	2	0	0	0	0	0	0	0	0	0	0	0	0	0	0	0	0	0	0	0	0
268	5b2762985c59ae9a95dda1336a347ea8	Bacteria	Bacteroidota	Bacteroidia	Sphingobacteriales	Sphingobacteriaceae	Sphingobacterium	Sphingobacterium_chuzhouense	0.947082	0	0	0	0	0	0	0	0	62	126	0	0	67	131	150	202	108	78	72	133	223	74	186	156	0	85	0	0	91	0	0	0	0	0	0	0	0	0	0.280772	0.4971
270	71067f4c756fb47335dfc14023dcd198	Bacteria	Bacteroidota	Bacteroidia	Sphingobacteriales	Sphingobacteriaceae	Sphingobacterium	Sphingobacterium_chuzhouense	0.999846	0	0	0	0	0	0	0	0	28	54	0	11	0	0	0	0	0	0	0	0	0	0	11	13	0	29	0	0	33	0	0	0	0	0	0	0	0	0	0.1268	0.213043
266	b2f1299ba77636ff92e75aebd251bff6	Bacteria	Bacteroidota	Bacteroidia	Sphingobacteriales	Sphingobacteriaceae	Sphingobacterium	Sphingobacterium_chuzhouense	0.855581	0	0	0	0	0	0	125	156	665	2167	430	540	996	1220	1336	1763	986	766	363	697	1010	480	922	854	510	1899	2976	671	2371	2582	0	0	0	0	0	0	0.668843	0.651004	3.0115	8.54934
267	bcdbae7e6a70f2bb34485802a61bdee2	Bacteria	Bacteroidota	Bacteroidia	Sphingobacteriales	Sphingobacteriaceae	Sphingobacterium	Sphingobacterium_chuzhouense	0.927264	0	0	0	0	0	0	0	0	153	588	122	156	249	290	274	411	242	163	66	134	197	0	181	163	149	520	764	163	580	670	0	0	0	0	0	0	0	0	0.692872	2.3198
265	bd07c615deed5ace09381a2a046d6a10	Bacteria	Bacteroidota	Bacteroidia	Sphingobacteriales	Sphingobacteriaceae	Sphingobacterium	Sphingobacterium_chuzhouense	0.827919	0	0	0	0	0	0	0	0	0	45	0	0	406	544	501	888	355	393	785	1233	803	1488	954	1518	0	80	37	0	108	0	0	0	0	0	0	0	0	0	0	0.177536
271	2bb7fed073e9a28e9df934d2cd1e10e0	Bacteria	Bacteroidota	Bacteroidia	Sphingobacteriales	Sphingobacteriaceae	Sphingobacterium	Sphingobacterium_faecium	0.876962	0	0	0	0	0	0	0	0	0	0	0	0	21	38	64	85	7	44	0	0	0	0	0	0	0	0	0	0	0	0	0	0	0	0	0	0	0	0	0	0
272	093e24e4eb02c13ec36ad6b05e8206ec	Bacteria	Bacteroidota	Bacteroidia	Sphingobacteriales	Sphingobacteriaceae	Sphingobacterium	Sphingobacterium_hotanense	0.968369	0	0	0	0	0	0	0	0	0	0	0	0	9	14	22	13	0	0	11	0	14	0	14	9	0	0	0	0	0	0	0	0	0	0	0	0	0	0	0	0
273	1e40520b5a8dd395de5f8e35944099b1	Bacteria	Bacteroidota	Bacteroidia	Sphingobacteriales	Sphingobacteriaceae	Sphingobacterium	Sphingobacterium_hotanense	0.996976	0	0	0	0	0	0	0	0	0	0	0	0	0	0	0	0	0	18	0	0	0	0	0	0	0	0	0	0	0	0	0	0	0	0	0	0	0	0	0	0
274	a0093338d0c2b9462957e389ffb2e071	Bacteria	Bacteroidota	Bacteroidia	Sphingobacteriales	Sphingobacteriaceae	Sphingobacterium	Sphingobacterium_mizutaii	0.908467	0	0	0	0	0	0	0	0	94	29	34	30	1547	1830	1971	2292	2136	1846	977	975	903	918	936	1265	797	169	112	722	238	94	0	0	0	0	0	0	0	0	0.425686	0.114412
275	e2c64f6b17c8d448cd0ba12763df2448	Bacteria	Bacteroidota	Bacteroidia	Sphingobacteriales	Sphingobacteriaceae	Sphingobacterium	Sphingobacterium_multivorum	0.88449	0	0	0	0	0	0	0	0	0	0	0	0	0	0	0	0	0	0	0	15	0	0	0	0	0	0	0	0	0	0	0	0	0	0	0	0	0	0	0	0
276	415647a5e84bfc8a215491049897d4ed	Bacteria	Bacteroidota	Bacteroidia	Sphingobacteriales	Sphingobacteriaceae	Sphingobacterium	Sphingobacterium_paucimobilis	0.999924	0	0	0	0	0	0	0	0	0	0	0	0	37	42	38	42	29	54	15	60	49	15	38	35	312	26	42	406	19	36	0	0	0	0	0	0	0	0	0	0
279	1bdde0a4488e015cc6064928f102c6bf	Bacteria	Bacteroidota	Bacteroidia	Sphingobacteriales	Sphingobacteriaceae	Sphingobacterium	Sphingobacterium_tabacisoli	0.911967	0	0	0	0	0	0	0	0	0	0	0	0	301	707	354	495	733	729	63	135	153	70	133	156	58	34	150	59	43	120	0	0	0	0	0	0	0	0	0	0
277	e4eb4a455e889ef7520165cede1e4455	Bacteria	Bacteroidota	Bacteroidia	Sphingobacteriales	Sphingobacteriaceae	Sphingobacterium	Sphingobacterium_tabacisoli	0.829756	0	0	0	0	0	0	0	0	10	0	0	0	0	0	0	0	0	0	0	0	0	0	0	0	137	0	0	127	0	0	0	0	0	0	0	0	0	0	0.0452858	0
278	ed32fc01bf6db3d1f2ea9271a4623f92	Bacteria	Bacteroidota	Bacteroidia	Sphingobacteriales	Sphingobacteriaceae	Sphingobacterium	Sphingobacterium_tabacisoli	0.9114	0	0	0	0	0	0	0	0	0	0	0	0	0	109	0	0	117	98	0	0	0	0	0	0	0	0	0	0	0	0	0	0	0	0	0	0	0	0	0	0
280	103213e0c6ebe5bd20e5c06a264b3be8	Bacteria	Bacteroidota	Bacteroidia	Sphingobacteriales	Sphingobacteriaceae	Sphingobacterium	Sphingobacterium_thalpophilum	0.931898	0	0	0	0	0	0	0	56	0	0	136	94	0	0	0	0	0	0	0	0	0	0	0	0	0	0	0	0	0	0	0	0	0	0	0	0	0	0.233694	0	0
281	621bb5fe0fee1b155e83c5a03f9f0918	Bacteria	Bacteroidota	Bacteroidia	Sphingobacteriales	Sphingobacteriaceae	Sphingobacterium	Sphingobacterium_thalpophilum	0.951748	0	0	0	0	0	0	0	52	0	0	114	80	0	0	0	0	0	0	0	0	0	0	0	0	0	0	0	0	0	0	0	0	0	0	0	0	0	0.217001	0	0
282	652ed63246b0ac4d7a21a22209c6ef33	Bacteria	Bacteroidota	Bacteroidia	Sphingobacteriales	Sphingobacteriaceae	Sphingobacterium	Sphingobacterium_thalpophilum	0.959142	0	0	0	0	0	0	483	655	580	0	1213	888	0	0	49	82	0	74	10	0	0	0	0	0	0	0	115	0	0	97	0	0	0	0	0	0	2.58441	2.73338	2.62657	0
283	679e5220043a5b2a3ac1cb14545fb2d6	Bacteria	Bacteroidota	Bacteroidia	Sphingobacteriales	Sphingobacteriaceae	Sphingobacterium	Sphingobacterium_thalpophilum	0.967937	0	0	0	0	0	0	374	414	375	0	638	413	0	0	0	0	0	0	0	0	0	0	0	0	0	0	213	0	0	149	0	0	0	0	0	0	2.00118	1.72766	1.69822	0
286	2112ba2b42b16c55f1bd3c457bbeda5b	Bacteria	Bacteroidota	Bacteroidia	Sphingobacteriales	Sphingobacteriaceae	Sphingobacterium	NA	1	0	0	0	0	0	0	39	28	327	0	112	63	67	60	76	54	108	65	22	0	0	0	0	0	1056	889	1291	1034	942	1135	0	0	0	0	0	0	0.208679	0.116847	1.48084	0
288	28b1b4498cb73161356f62b40f883d88	Bacteria	Bacteroidota	Bacteroidia	Sphingobacteriales	Sphingobacteriaceae	Sphingobacterium	NA	1	0	36	0	0	33	8	0	0	0	0	0	0	0	0	0	0	0	0	0	0	0	0	0	0	0	0	0	0	0	0	0	0.182927	0	0	0.154857	0.045354	0	0	0	0
293	327e29bbd843799e4c5b5a437169c791	Bacteria	Bacteroidota	Bacteroidia	Sphingobacteriales	Sphingobacteriaceae	Sphingobacterium	NA	1	0	0	0	0	7	0	0	0	0	0	0	0	0	0	0	0	26	0	0	0	0	0	0	0	0	0	0	0	0	0	0	0	0	0	0.0328484	0	0	0	0	0
292	3c7077eb4ab7fea2d6c376808c1a76ee	Bacteria	Bacteroidota	Bacteroidia	Sphingobacteriales	Sphingobacteriaceae	Sphingobacterium	NA	1	0	0	0	0	0	0	0	0	0	0	0	0	43	0	98	0	177	34	0	0	0	0	0	0	0	0	0	0	0	0	0	0	0	0	0	0	0	0	0	0
287	49c20f29f298f594ed45218d4c47a7de	Bacteria	Bacteroidota	Bacteroidia	Sphingobacteriales	Sphingobacteriaceae	Sphingobacterium	NA	1	0	0	0	0	0	0	0	0	0	0	0	0	0	0	0	0	0	0	593	322	340	614	321	366	0	0	0	0	0	0	0	0	0	0	0	0	0	0	0	0
291	4c37e3da4115f570236e3ebae517a32a	Bacteria	Bacteroidota	Bacteroidia	Sphingobacteriales	Sphingobacteriaceae	Sphingobacterium	NA	1	0	0	0	0	0	0	0	0	0	0	0	0	124	158	172	271	102	105	264	344	243	452	255	416	0	53	0	0	0	0	0	0	0	0	0	0	0	0	0	0
290	669fda318954ac8fdc5efc361750ad00	Bacteria	Bacteroidota	Bacteroidia	Sphingobacteriales	Sphingobacteriaceae	Sphingobacterium	NA	1	12	0	29	0	0	0	0	0	0	0	0	0	0	0	0	0	0	0	0	0	0	0	0	0	0	0	0	0	0	0	0.0551471	0	0.111865	0	0	0	0	0	0	0
285	b24936c937cbfaae25ef8cd4c337f750	Bacteria	Bacteroidota	Bacteroidia	Sphingobacteriales	Sphingobacteriaceae	Sphingobacterium	NA	0.995728	0	0	0	0	0	0	0	0	10	0	0	0	0	14	0	0	11	20	0	0	0	0	0	0	18	0	0	21	0	0	0	0	0	0	0	0	0	0	0.0452858	0
289	c12d860c5c4b999925f10f83673b30e5	Bacteria	Bacteroidota	Bacteroidia	Sphingobacteriales	Sphingobacteriaceae	Sphingobacterium	NA	1	0	0	0	0	0	0	0	0	0	0	0	0	0	0	0	0	0	15	0	0	0	0	0	0	0	0	0	0	0	0	0	0	0	0	0	0	0	0	0	0
294	cf561eb8f93374929c8230849bbeb0ee	Bacteria	Bacteroidota	Bacteroidia	Sphingobacteriales	Sphingobacteriaceae	Sphingobacterium	NA	1	0	0	0	0	0	0	0	0	0	0	0	0	0	0	0	0	0	0	0	0	0	0	0	10	0	0	0	0	0	0	0	0	0	0	0	0	0	0	0	0
							Sphingobacterium			12	36	29	0	40	8	5733	6643	5864	3511	5718	5997	3867	5157	5105	6598	5137	4502	3241	4050	3935	4111	3951	4961	3037	3784	5700	3203	4425	4883	0.0551471	0.182927	0.111865	0	0.187705	0.045354	30.6758	27.7219	26.5556	13.8517
						Sphingobacteriaceae				12	36	29	0	40	8	5740	6648	5986	3524	5748	6040	4047	5431	5439	6946	5418	4845	3566	4409	4025	4482	4144	5453	3462	4327	5717	3764	4992	4891	0.0551471	0.182927	0.111865	0	0.187705	0.045354	30.7133	27.7428	27.1081	13.903
					Sphingobacteriales					12	36	29	0	40	8	5740	6648	5986	3524	5748	6040	4047	5431	5439	6946	5418	4845	3566	4409	4025	4482	4144	5453	3462	4327	5717	3764	4992	4891	0.0551471	0.182927	0.111865	0	0.187705	0.045354	30.7133	27.7428	27.1081	13.903
				Bacteroidia						69	288	146	223	741	336	5744	6648	6217	3524	5826	6083	5584	7443	7177	9459	7582	7127	4304	5200	5020	5171	5077	6571	8737	12146	7576	7786	12725	6404	0.317096	1.46341	0.563185	1.22662	3.47724	1.90487	30.7347	27.7428	28.1542	13.903
			Bacteroidota							69	288	146	223	741	336	5744	6648	6217	3524	5826	6083	5584	7443	7177	9459	7582	7127	4304	5200	5020	5171	5077	6571	8737	12146	7576	7786	12725	6404	0.317096	1.46341	0.563185	1.22662	3.47724	1.90487	30.7347	27.7428	28.1542	13.903
295	cd9caed84f48e88a365423959cc48ac3	Bacteria	Bdellovibrionota	Bacteriovoracia	Bacteriovoracales	Bacteriovoracaceae	Peredibacter	Bacteriovorax_sp.	0.849211	0	0	0	0	0	0	0	0	0	0	0	0	0	0	0	0	0	6	0	0	0	0	0	0	0	0	0	0	0	0	0	0	0	0	0	0	0	0	0	0
							Peredibacter			0	0	0	0	0	0	0	0	0	0	0	0	0	0	0	0	0	6	0	0	0	0	0	0	0	0	0	0	0	0	0	0	0	0	0	0	0	0	0	0
						Bacteriovoracaceae				0	0	0	0	0	0	0	0	0	0	0	0	0	0	0	0	0	6	0	0	0	0	0	0	0	0	0	0	0	0	0	0	0	0	0	0	0	0	0	0
					Bacteriovoracales					0	0	0	0	0	0	0	0	0	0	0	0	0	0	0	0	0	6	0	0	0	0	0	0	0	0	0	0	0	0	0	0	0	0	0	0	0	0	0	0
				Bacteriovoracia						0	0	0	0	0	0	0	0	0	0	0	0	0	0	0	0	0	6	0	0	0	0	0	0	0	0	0	0	0	0	0	0	0	0	0	0	0	0	0	0
			Bdellovibrionota							0	0	0	0	0	0	0	0	0	0	0	0	0	0	0	0	0	6	0	0	0	0	0	0	0	0	0	0	0	0	0	0	0	0	0	0	0	0	0	0
296	86b2c397854d04e10e4068b51b433900	Bacteria	Chloroflexota	Chloroflexia	Thermomicrobiales	JG30-KF-CM45	Incertae_Sedis	bacterium_QTYC46b	0.794411	0	0	0	0	0	0	0	0	0	0	0	0	0	0	0	0	0	0	0	0	0	0	0	0	0	7	0	0	0	0	0	0	0	0	0	0	0	0	0	0
297	4486b4d8f5f423c56e02f97ab26233bd	Bacteria	Chloroflexota	Chloroflexia	Thermomicrobiales	JG30-KF-CM45	Incertae_Sedis	NA	1	0	0	0	0	0	0	0	0	0	0	0	0	0	0	0	0	0	0	787	260	5	1008	104	860	0	0	0	0	0	0	0	0	0	0	0	0	0	0	0	0
							Incertae_Sedis			0	0	0	0	0	0	0	0	0	0	0	0	0	0	0	0	0	0	787	260	5	1008	104	860	0	7	0	0	0	0	0	0	0	0	0	0	0	0	0	0
						JG30-KF-CM45				0	0	0	0	0	0	0	0	0	0	0	0	0	0	0	0	0	0	787	260	5	1008	104	860	0	7	0	0	0	0	0	0	0	0	0	0	0	0	0	0
					Thermomicrobiales					0	0	0	0	0	0	0	0	0	0	0	0	0	0	0	0	0	0	787	260	5	1008	104	860	0	7	0	0	0	0	0	0	0	0	0	0	0	0	0	0
				Chloroflexia						0	0	0	0	0	0	0	0	0	0	0	0	0	0	0	0	0	0	787	260	5	1008	104	860	0	7	0	0	0	0	0	0	0	0	0	0	0	0	0	0
			Chloroflexota							0	0	0	0	0	0	0	0	0	0	0	0	0	0	0	0	0	0	787	260	5	1008	104	860	0	7	0	0	0	0	0	0	0	0	0	0	0	0	0	0
298	7a7dd7389dee94b3a28b55a4fe75e92f	Bacteria	Dependentiae	Babeliae	Babeliales	Babeliaceae	Candidatus_Babela	Candidatus_Babela	1	0	20	7	0	7	5	0	0	0	0	0	0	0	0	0	0	0	0	0	0	0	0	0	0	0	0	0	0	0	0	0	0.101626	0.027002	0	0.0328484	0.0283463	0	0	0	0
							Candidatus_Babela			0	20	7	0	7	5	0	0	0	0	0	0	0	0	0	0	0	0	0	0	0	0	0	0	0	0	0	0	0	0	0	0.101626	0.027002	0	0.0328484	0.0283463	0	0	0	0
						Babeliaceae				0	20	7	0	7	5	0	0	0	0	0	0	0	0	0	0	0	0	0	0	0	0	0	0	0	0	0	0	0	0	0	0.101626	0.027002	0	0.0328484	0.0283463	0	0	0	0
					Babeliales					0	20	7	0	7	5	0	0	0	0	0	0	0	0	0	0	0	0	0	0	0	0	0	0	0	0	0	0	0	0	0	0.101626	0.027002	0	0.0328484	0.0283463	0	0	0	0
				Babeliae						0	20	7	0	7	5	0	0	0	0	0	0	0	0	0	0	0	0	0	0	0	0	0	0	0	0	0	0	0	0	0	0.101626	0.027002	0	0.0328484	0.0283463	0	0	0	0
			Dependentiae							0	20	7	0	7	5	0	0	0	0	0	0	0	0	0	0	0	0	0	0	0	0	0	0	0	0	0	0	0	0	0	0.101626	0.027002	0	0.0328484	0.0283463	0	0	0	0
299	52fbbf9d96638cf68036baef23eb4fa7	Bacteria	Patescibacteria	Saccharimonadia	Saccharimonadales	Saccharimonadaceae	TM7a	uncultured_bacterium	0.987554	0	0	0	0	0	0	0	0	0	0	0	0	0	0	0	5	0	0	0	0	0	0	0	0	0	0	0	0	0	0	0	0	0	0	0	0	0	0	0	0
300	e1de9e38a3e7cb45351e7c98ec1366c7	Bacteria	Patescibacteria	Saccharimonadia	Saccharimonadales	Saccharimonadaceae	TM7a	uncultured_bacterium	0.9987	0	0	0	0	0	0	0	0	0	0	0	0	12	27	29	23	26	17	0	0	0	0	0	0	0	0	0	0	0	0	0	0	0	0	0	0	0	0	0	0
							TM7a			0	0	0	0	0	0	0	0	0	0	0	0	12	27	29	28	26	17	0	0	0	0	0	0	0	0	0	0	0	0	0	0	0	0	0	0	0	0	0	0
						Saccharimonadaceae				0	0	0	0	0	0	0	0	0	0	0	0	12	27	29	28	26	17	0	0	0	0	0	0	0	0	0	0	0	0	0	0	0	0	0	0	0	0	0	0
					Saccharimonadales					0	0	0	0	0	0	0	0	0	0	0	0	12	27	29	28	26	17	0	0	0	0	0	0	0	0	0	0	0	0	0	0	0	0	0	0	0	0	0	0
				Saccharimonadia						0	0	0	0	0	0	0	0	0	0	0	0	12	27	29	28	26	17	0	0	0	0	0	0	0	0	0	0	0	0	0	0	0	0	0	0	0	0	0	0
			Patescibacteria							0	0	0	0	0	0	0	0	0	0	0	0	12	27	29	28	26	17	0	0	0	0	0	0	0	0	0	0	0	0	0	0	0	0	0	0	0	0	0	0
302	d1a147edf7fcc7352359ab1cd4a8948d	Bacteria	Planctomycetota	Planctomycetes	Isosphaerales	Isosphaeraceae	Paludisphaera	NA	0.999935	0	0	0	0	0	0	0	0	0	0	0	0	0	0	14	0	5	0	0	0	0	0	0	0	0	0	0	0	0	0	0	0	0	0	0	0	0	0	0	0
301	e1916ac1ed9300b336553913ea33174d	Bacteria	Planctomycetota	Planctomycetes	Isosphaerales	Isosphaeraceae	Paludisphaera	NA	0.99992	0	0	0	0	0	0	0	0	0	0	0	0	6	0	0	0	0	0	0	0	0	0	0	0	0	0	0	0	0	0	0	0	0	0	0	0	0	0	0	0
							Paludisphaera			0	0	0	0	0	0	0	0	0	0	0	0	6	0	14	0	5	0	0	0	0	0	0	0	0	0	0	0	0	0	0	0	0	0	0	0	0	0	0	0
						Isosphaeraceae				0	0	0	0	0	0	0	0	0	0	0	0	6	0	14	0	5	0	0	0	0	0	0	0	0	0	0	0	0	0	0	0	0	0	0	0	0	0	0	0
					Isosphaerales					0	0	0	0	0	0	0	0	0	0	0	0	6	0	14	0	5	0	0	0	0	0	0	0	0	0	0	0	0	0	0	0	0	0	0	0	0	0	0	0
				Planctomycetes						0	0	0	0	0	0	0	0	0	0	0	0	6	0	14	0	5	0	0	0	0	0	0	0	0	0	0	0	0	0	0	0	0	0	0	0	0	0	0	0
			Planctomycetota							0	0	0	0	0	0	0	0	0	0	0	0	6	0	14	0	5	0	0	0	0	0	0	0	0	0	0	0	0	0	0	0	0	0	0	0	0	0	0	0
303	f107a9431b3eb06095deac6be14ee581	Bacteria	Pseudomonadota	Alphaproteobacteria	Acetobacterales	Acetobacteraceae	Acetobacter	NA	0.996109	26	68	85	65	96	73	0	0	0	0	0	0	0	0	0	0	0	0	0	0	0	0	0	0	0	0	0	0	0	0	0.119485	0.345528	0.327881	0.357536	0.450493	0.413856	0	0	0	0
							Acetobacter			26	68	85	65	96	73	0	0	0	0	0	0	0	0	0	0	0	0	0	0	0	0	0	0	0	0	0	0	0	0	0.119485	0.345528	0.327881	0.357536	0.450493	0.413856	0	0	0	0
304	12f97db88f4db18ba322d8706c93b0b9	Bacteria	Pseudomonadota	Alphaproteobacteria	Acetobacterales	Acetobacteraceae	Gluconacetobacter	NA	0.727268	0	0	53	44	54	56	0	0	0	0	0	0	0	0	0	0	0	0	0	0	0	0	0	0	0	0	0	0	0	0	0	0	0.204444	0.242024	0.253402	0.317478	0	0	0	0
306	597517f588198603c63f84b1eec4c2f2	Bacteria	Pseudomonadota	Alphaproteobacteria	Acetobacterales	Acetobacteraceae	Gluconacetobacter	NA	0.988009	846	743	1002	675	783	711	0	0	0	0	0	0	0	0	0	0	0	0	0	0	0	0	0	0	0	0	0	0	0	0	3.88787	3.77541	3.86514	3.71287	3.67433	4.03084	0	0	0	0
305	906cc46735e77cc53c38a72484b73d00	Bacteria	Pseudomonadota	Alphaproteobacteria	Acetobacterales	Acetobacteraceae	Gluconacetobacter	NA	0.978601	3718	2904	4352	2892	3247	2769	0	0	0	0	0	0	0	0	0	0	0	0	0	0	0	0	0	0	0	0	0	0	0	0	17.0864	14.7561	16.7875	15.9076	15.237	15.6982	0	0	0	0
							Gluconacetobacter			4564	3647	5407	3611	4084	3536	0	0	0	0	0	0	0	0	0	0	0	0	0	0	0	0	0	0	0	0	0	0	0	0	20.9743	18.5315	20.8571	19.8625	19.1647	20.0465	0	0	0	0
307	9774adf3384745b80b83ba7c865c1b98	Bacteria	Pseudomonadota	Alphaproteobacteria	Acetobacterales	Acetobacteraceae	Incertae_Sedis	Acetobacteraceae_bacterium	0.919985	0	0	0	25	30	23	0	0	0	0	0	0	0	0	0	0	0	0	0	0	0	0	0	0	0	0	0	0	0	0	0	0	0	0.137514	0.140779	0.130393	0	0	0	0
308	b24e0f81782a0c950ff37d8bc3c37386	Bacteria	Pseudomonadota	Alphaproteobacteria	Acetobacterales	Acetobacteraceae	Incertae_Sedis	metagenome	0.744379	64	99	97	55	103	75	0	0	0	0	0	0	0	0	0	0	0	0	0	0	0	0	0	0	0	0	0	0	0	0	0.294118	0.503049	0.374171	0.30253	0.483341	0.425194	0	0	0	0
							Incertae_Sedis			64	99	97	80	133	98	0	0	0	0	0	0	0	0	0	0	0	0	0	0	0	0	0	0	0	0	0	0	0	0	0.294118	0.503049	0.374171	0.440044	0.62412	0.555587	0	0	0	0
310	da175de35f4089a3c3b72a0efe993b46	Bacteria	Pseudomonadota	Alphaproteobacteria	Acetobacterales	Acetobacteraceae	Komagataeibacter	NA	0.997955	0	0	0	0	0	17	0	0	0	0	0	0	0	0	0	0	0	0	0	0	0	0	0	0	0	0	0	0	0	0	0	0	0	0	0	0.0963773	0	0	0	0
309	e02a3f71b9c3e775f106c1765f312a7b	Bacteria	Pseudomonadota	Alphaproteobacteria	Acetobacterales	Acetobacteraceae	Komagataeibacter	NA	0.986909	0	63	23	29	53	44	0	0	0	0	0	0	0	0	0	0	0	0	0	0	0	0	0	0	0	0	0	0	0	0	0	0.320122	0.0887209	0.159516	0.24871	0.249447	0	0	0	0
							Komagataeibacter			0	63	23	29	53	61	0	0	0	0	0	0	0	0	0	0	0	0	0	0	0	0	0	0	0	0	0	0	0	0	0	0.320122	0.0887209	0.159516	0.24871	0.345825	0	0	0	0
311	0b1349bdf4183cb4777e4a919458de4b	Bacteria	Pseudomonadota	Alphaproteobacteria	Acetobacterales	Acetobacteraceae	Roseomonas	Roseomonas_gilardii	0.854253	0	6	0	0	0	0	0	0	0	0	0	0	0	0	0	0	0	0	0	0	0	0	0	0	0	0	0	0	0	0	0	0.0304878	0	0	0	0	0	0	0	0
							Roseomonas			0	6	0	0	0	0	0	0	0	0	0	0	0	0	0	0	0	0	0	0	0	0	0	0	0	0	0	0	0	0	0	0.0304878	0	0	0	0	0	0	0	0
312	a13c3f1d7aeeb6dd17ea89cdeccefe49	Bacteria	Pseudomonadota	Alphaproteobacteria	Acetobacterales	Acetobacteraceae	Tanticharoenia	NA	0.823443	165	127	131	164	175	130	0	0	0	0	0	0	0	0	0	0	0	0	0	0	0	0	0	0	0	0	0	0	0	0	0.758272	0.645325	0.505323	0.90209	0.821211	0.737003	0	0	0	0
							Tanticharoenia			165	127	131	164	175	130	0	0	0	0	0	0	0	0	0	0	0	0	0	0	0	0	0	0	0	0	0	0	0	0	0.758272	0.645325	0.505323	0.90209	0.821211	0.737003	0	0	0	0
316	1eb72a242134b78400481f2e616905f2	Bacteria	Pseudomonadota	Alphaproteobacteria	Acetobacterales	Acetobacteraceae	NA	NA	1	225	169	148	114	139	127	0	0	0	0	0	0	0	0	0	0	0	0	0	0	0	0	0	0	0	0	0	0	0	0	1.03401	0.85874	0.5709	0.627063	0.652276	0.719995	0	0	0	0
315	6c592468bbfe9b2795faeb4fa3c9f757	Bacteria	Pseudomonadota	Alphaproteobacteria	Acetobacterales	Acetobacteraceae	NA	NA	1	0	0	73	74	86	65	0	0	0	0	0	0	0	0	0	0	0	0	0	0	0	0	0	0	0	0	0	0	0	0	0	0	0.281592	0.407041	0.403566	0.368502	0	0	0	0
314	b0d326e1ab30c7d8afd74bfb3293461b	Bacteria	Pseudomonadota	Alphaproteobacteria	Acetobacterales	Acetobacteraceae	NA	NA	1	41	72	98	113	144	111	0	0	0	0	0	0	0	0	0	0	0	0	0	0	0	0	0	0	0	0	0	0	0	0	0.188419	0.365854	0.378028	0.621562	0.675739	0.629287	0	0	0	0
313	d28a5d376ea15bdb37ce19dd92237916	Bacteria	Pseudomonadota	Alphaproteobacteria	Acetobacterales	Acetobacteraceae	NA	NA	1	3	0	0	0	0	0	0	0	0	0	0	0	0	0	0	0	0	0	0	0	0	0	0	0	0	0	0	0	0	0	0.0137868	0	0	0	0	0	0	0	0	0
							NA			269	241	319	301	369	303	0	0	0	0	0	0	0	0	0	0	0	0	0	0	0	0	0	0	0	0	0	0	0	0	1.23621	1.22459	1.23052	1.65567	1.73158	1.71778	0	0	0	0
						Acetobacteraceae				5088	4251	6062	4250	4910	4201	0	0	0	0	0	0	0	0	0	0	0	0	0	0	0	0	0	0	0	0	0	0	0	0	23.3824	21.6006	23.3837	23.3773	23.0408	23.8165	0	0	0	0
					Acetobacterales					5088	4251	6062	4250	4910	4201	0	0	0	0	0	0	0	0	0	0	0	0	0	0	0	0	0	0	0	0	0	0	0	0	23.3824	21.6006	23.3837	23.3773	23.0408	23.8165	0	0	0	0
317	9c857bd15868c121f8f12eb41e48d53d	Bacteria	Pseudomonadota	Alphaproteobacteria	Caedibacterales	Caedibacteraceae	Caedibacter	endosymbiont_of	0.999813	0	8	0	0	4	0	0	0	0	0	0	0	0	0	0	0	0	0	0	0	0	0	0	0	0	0	0	0	0	0	0	0.0406504	0	0	0.0187705	0	0	0	0	0
							Caedibacter			0	8	0	0	4	0	0	0	0	0	0	0	0	0	0	0	0	0	0	0	0	0	0	0	0	0	0	0	0	0	0	0.0406504	0	0	0.0187705	0	0	0	0	0
						Caedibacteraceae				0	8	0	0	4	0	0	0	0	0	0	0	0	0	0	0	0	0	0	0	0	0	0	0	0	0	0	0	0	0	0	0.0406504	0	0	0.0187705	0	0	0	0	0
					Caedibacterales					0	8	0	0	4	0	0	0	0	0	0	0	0	0	0	0	0	0	0	0	0	0	0	0	0	0	0	0	0	0	0	0.0406504	0	0	0.0187705	0	0	0	0	0
318	f012b51fd22973ca6d75162101c58d77	Bacteria	Pseudomonadota	Alphaproteobacteria	Caulobacterales	Caulobacteraceae	Brevundimonas	Brevundimonas_diminuta	0.873582	0	0	0	0	0	0	0	0	0	0	0	0	351	482	582	606	546	348	0	0	0	0	0	0	1109	1735	1096	1001	2144	913	0	0	0	0	0	0	0	0	0	0
319	1b6d6f1559cd339f7ce9c2f8fba7dd69	Bacteria	Pseudomonadota	Alphaproteobacteria	Caulobacterales	Caulobacteraceae	Brevundimonas	NA	0.953498	0	0	0	0	0	0	0	0	0	0	0	0	788	1053	982	1175	1043	820	1819	1990	1649	1757	1835	2842	2375	1064	477	2322	1181	416	0	0	0	0	0	0	0	0	0	0
320	4438f8be6ccfef5b4f827aa95109acec	Bacteria	Pseudomonadota	Alphaproteobacteria	Caulobacterales	Caulobacteraceae	Brevundimonas	NA	0.958375	0	0	0	0	0	0	0	0	0	0	0	0	0	0	0	0	0	0	0	0	0	0	0	0	82	0	0	88	86	0	0	0	0	0	0	0	0	0	0	0
322	7d542db2580a1681278eec97abd71b6a	Bacteria	Pseudomonadota	Alphaproteobacteria	Caulobacterales	Caulobacteraceae	Brevundimonas	NA	0.999802	0	0	0	0	0	0	0	0	0	0	0	0	652	795	1484	832	2609	925	0	0	18	0	14	0	0	0	0	0	0	0	0	0	0	0	0	0	0	0	0	0
321	db3ae24a3175dce756f6525550eac223	Bacteria	Pseudomonadota	Alphaproteobacteria	Caulobacterales	Caulobacteraceae	Brevundimonas	NA	0.985423	0	0	0	0	0	0	0	0	19	0	0	5	0	0	0	0	0	0	0	95	86	0	109	138	0	101	874	0	137	804	0	0	0	0	0	0	0	0	0.0860429	0
							Brevundimonas			0	0	0	0	0	0	0	0	19	0	0	5	1791	2330	3048	2613	4198	2093	1819	2085	1753	1757	1958	2980	3566	2900	2447	3411	3548	2133	0	0	0	0	0	0	0	0	0.0860429	0
						Caulobacteraceae				0	0	0	0	0	0	0	0	19	0	0	5	1791	2330	3048	2613	4198	2093	1819	2085	1753	1757	1958	2980	3566	2900	2447	3411	3548	2133	0	0	0	0	0	0	0	0	0.0860429	0
					Caulobacterales					0	0	0	0	0	0	0	0	19	0	0	5	1791	2330	3048	2613	4198	2093	1819	2085	1753	1757	1958	2980	3566	2900	2447	3411	3548	2133	0	0	0	0	0	0	0	0	0.0860429	0
341	7a29003cfb55d8d33b8b0718234ffe05	Bacteria	Pseudomonadota	Alphaproteobacteria	Hyphomicrobiales	Aurantimonadaceae	Agrobacterium	NA	0.782226	0	0	0	0	0	0	0	0	0	0	0	0	0	0	0	11	0	0	0	0	0	0	0	0	0	0	0	0	0	0	0	0	0	0	0	0	0	0	0	0
							Agrobacterium			0	0	0	0	0	0	0	0	0	0	0	0	0	0	0	11	0	0	0	0	0	0	0	0	0	0	0	0	0	0	0	0	0	0	0	0	0	0	0	0
						Aurantimonadaceae				0	0	0	0	0	0	0	0	0	0	0	0	0	0	0	11	0	0	0	0	0	0	0	0	0	0	0	0	0	0	0	0	0	0	0	0	0	0	0	0
323	289b96400f95801895979d0c88b2e2ef	Bacteria	Pseudomonadota	Alphaproteobacteria	Hyphomicrobiales	Beijerinckiaceae	Bosea	NA	0.999999	0	0	0	0	0	0	0	0	0	0	0	0	34	78	82	76	51	68	0	0	0	0	0	0	0	0	0	0	0	0	0	0	0	0	0	0	0	0	0	0
324	3d597f00dea6742c6375574b00aee834	Bacteria	Pseudomonadota	Alphaproteobacteria	Hyphomicrobiales	Beijerinckiaceae	Bosea	NA	1	0	0	0	0	0	0	0	0	0	0	0	0	24	38	52	60	93	49	0	0	0	0	0	0	0	0	0	0	0	0	0	0	0	0	0	0	0	0	0	0
							Bosea			0	0	0	0	0	0	0	0	0	0	0	0	58	116	134	136	144	117	0	0	0	0	0	0	0	0	0	0	0	0	0	0	0	0	0	0	0	0	0	0
325	ca914d9ae7c14fa6342b74ae8f72468c	Bacteria	Pseudomonadota	Alphaproteobacteria	Hyphomicrobiales	Beijerinckiaceae	Camelimonas	uncultured_bacterium	0.950382	0	0	0	0	0	0	0	0	0	0	0	0	0	0	0	7	0	0	0	0	0	0	0	0	0	0	0	0	0	0	0	0	0	0	0	0	0	0	0	0
326	955e37625f197d2fe9dc502de72a4d9c	Bacteria	Pseudomonadota	Alphaproteobacteria	Hyphomicrobiales	Beijerinckiaceae	Camelimonas	NA	0.999988	0	0	0	0	0	0	0	0	0	0	0	0	0	9	0	0	0	0	0	0	0	0	0	0	0	0	0	0	0	0	0	0	0	0	0	0	0	0	0	0
							Camelimonas			0	0	0	0	0	0	0	0	0	0	0	0	0	9	0	7	0	0	0	0	0	0	0	0	0	0	0	0	0	0	0	0	0	0	0	0	0	0	0	0
327	4003817bae99f17569c8aa309de94ca3	Bacteria	Pseudomonadota	Alphaproteobacteria	Hyphomicrobiales	Beijerinckiaceae	Enterovirga	uncultured_bacterium	0.731163	0	0	0	0	0	0	0	0	0	0	0	0	0	0	0	0	0	0	0	0	0	8	0	0	0	0	0	0	0	0	0	0	0	0	0	0	0	0	0	0
							Enterovirga			0	0	0	0	0	0	0	0	0	0	0	0	0	0	0	0	0	0	0	0	0	8	0	0	0	0	0	0	0	0	0	0	0	0	0	0	0	0	0	0
						Beijerinckiaceae				0	0	0	0	0	0	0	0	0	0	0	0	58	125	134	143	144	117	0	0	0	8	0	0	0	0	0	0	0	0	0	0	0	0	0	0	0	0	0	0
352	2de8a5c71020b52c8bc38293e92680d2	Bacteria	Pseudomonadota	Alphaproteobacteria	Hyphomicrobiales	Brucellaceae	Brucella	NA	0.956084	0	0	0	0	0	0	0	0	0	0	8	0	21	42	19	30	27	40	0	9	14	0	0	0	5	0	0	0	4	0	0	0	0	0	0	0	0	0	0	0
354	51ca6d0b091bf4d51147a43d5333e21a	Bacteria	Pseudomonadota	Alphaproteobacteria	Hyphomicrobiales	Brucellaceae	Brucella	NA	0.995027	0	0	0	0	0	0	0	0	0	0	0	0	0	0	0	63	0	0	0	0	0	0	0	0	0	0	0	0	0	0	0	0	0	0	0	0	0	0	0	0
355	5fa4c3306265789aa438dcfe7a0eacfd	Bacteria	Pseudomonadota	Alphaproteobacteria	Hyphomicrobiales	Brucellaceae	Brucella	NA	0.999503	0	0	0	0	0	0	31	41	85	0	104	69	91	116	114	147	83	132	0	0	0	0	0	0	33	27	111	12	34	102	0	0	0	0	0	0	0.165873	0.171097	0.384929	0
353	a5ca9455f7aee01919341e0f085d1ad8	Bacteria	Pseudomonadota	Alphaproteobacteria	Hyphomicrobiales	Brucellaceae	Brucella	NA	0.981983	0	7	6	0	9	0	0	0	0	0	0	0	0	0	0	0	0	0	0	0	0	0	0	0	0	0	0	0	0	0	0	0.0355691	0.0231446	0	0.0422337	0	0	0	0	0
							Brucella			0	7	6	0	9	0	31	41	85	0	112	69	112	158	133	240	110	172	0	9	14	0	0	0	38	27	111	12	38	102	0	0.0355691	0.0231446	0	0.0422337	0	0.165873	0.171097	0.384929	0
357	dc65899784895779308c6d9902733bdb	Bacteria	Pseudomonadota	Alphaproteobacteria	Hyphomicrobiales	Brucellaceae	Paenochrobactrum	NA	0.83783	0	0	0	0	0	0	7	15	78	0	39	29	0	0	0	0	0	0	0	0	0	0	0	0	834	154	132	360	211	138	0	0	0	0	0	0	0.0374552	0.0625965	0.353229	0
							Paenochrobactrum			0	0	0	0	0	0	7	15	78	0	39	29	0	0	0	0	0	0	0	0	0	0	0	0	834	154	132	360	211	138	0	0	0	0	0	0	0.0374552	0.0625965	0.353229	0
358	a0d51ed57f49a0f02e83d35c1059a28f	Bacteria	Pseudomonadota	Alphaproteobacteria	Hyphomicrobiales	Brucellaceae	Pseudochrobactrum	NA	0.932965	0	0	0	0	0	0	0	0	16	0	9	0	58	135	54	73	61	151	9	17	28	14	27	25	1221	46	152	457	57	179	0	0	0	0	0	0	0	0	0.0724572	0
							Pseudochrobactrum			0	0	0	0	0	0	0	0	16	0	9	0	58	135	54	73	61	151	9	17	28	14	27	25	1221	46	152	457	57	179	0	0	0	0	0	0	0	0	0.0724572	0
						Brucellaceae				0	7	6	0	9	0	38	56	179	0	160	98	170	293	187	313	171	323	9	26	42	14	27	25	2093	227	395	829	306	419	0	0.0355691	0.0231446	0	0.0422337	0	0.203328	0.233694	0.810615	0
329	60f2bb2654e2dfbd2e2559c399debc68	Bacteria	Pseudomonadota	Alphaproteobacteria	Hyphomicrobiales	Devosiaceae	Devosia	Devosia_riboflavina	0.78713	0	0	0	0	0	0	0	0	0	0	0	0	130	218	189	261	285	252	28	19	0	36	13	31	0	0	0	0	0	0	0	0	0	0	0	0	0	0	0	0
330	4a5a5848472f90f14b0ab00ef031bc53	Bacteria	Pseudomonadota	Alphaproteobacteria	Hyphomicrobiales	Devosiaceae	Devosia	Devosia_sp.	0.787536	0	0	0	0	0	0	0	0	0	0	0	0	0	0	0	0	24	0	0	0	0	0	0	0	0	0	0	0	0	0	0	0	0	0	0	0	0	0	0	0
333	1040cd63d51e82c811fb2d6d6aabf54a	Bacteria	Pseudomonadota	Alphaproteobacteria	Hyphomicrobiales	Devosiaceae	Devosia	NA	0.957383	0	0	0	0	0	0	0	0	0	0	0	0	217	352	375	466	838	315	0	0	0	0	0	0	0	0	0	0	0	0	0	0	0	0	0	0	0	0	0	0
332	48534e035286a0ec651ecd1ae88a26aa	Bacteria	Pseudomonadota	Alphaproteobacteria	Hyphomicrobiales	Devosiaceae	Devosia	NA	0.935536	0	0	0	0	0	0	0	0	0	0	0	0	31	46	31	61	46	32	0	0	10	0	0	8	0	0	0	0	0	0	0	0	0	0	0	0	0	0	0	0
331	869087813bf5d6cb89c86fb70cf618b3	Bacteria	Pseudomonadota	Alphaproteobacteria	Hyphomicrobiales	Devosiaceae	Devosia	NA	0.926346	0	0	0	0	0	0	0	0	0	0	0	0	1465	1739	2026	2461	2824	1876	194	204	185	194	249	428	0	0	0	0	0	0	0	0	0	0	0	0	0	0	0	0
334	9e206b19200be21c9b02975d033be585	Bacteria	Pseudomonadota	Alphaproteobacteria	Hyphomicrobiales	Devosiaceae	Devosia	NA	0.994893	0	0	0	0	0	0	0	0	0	0	0	0	0	102	83	121	95	92	0	0	0	0	0	66	0	0	0	0	0	0	0	0	0	0	0	0	0	0	0	0
336	b08429a202af57f726091e29c1a620c7	Bacteria	Pseudomonadota	Alphaproteobacteria	Hyphomicrobiales	Devosiaceae	Devosia	NA	0.999851	0	0	0	0	0	0	0	0	0	0	0	0	2	0	0	0	0	0	0	0	0	0	0	0	0	0	0	0	0	0	0	0	0	0	0	0	0	0	0	0
335	edf2a8cfcbe494944e94ab3af3f682f2	Bacteria	Pseudomonadota	Alphaproteobacteria	Hyphomicrobiales	Devosiaceae	Devosia	NA	0.999168	0	0	0	0	0	0	0	0	0	0	0	0	382	575	300	435	321	412	0	0	0	50	0	0	0	0	0	0	0	0	0	0	0	0	0	0	0	0	0	0
							Devosia			0	0	0	0	0	0	0	0	0	0	0	0	2227	3032	3004	3805	4433	2979	222	223	195	280	262	533	0	0	0	0	0	0	0	0	0	0	0	0	0	0	0	0
337	cb25ff754c7f151e83eb8697e981f994	Bacteria	Pseudomonadota	Alphaproteobacteria	Hyphomicrobiales	Devosiaceae	Pelagibacterium	uncultured_Alphaproteobacteria	0.827716	0	0	0	0	0	0	0	0	0	0	0	0	0	0	0	0	0	0	0	0	0	0	0	0	135	13	0	52	39	0	0	0	0	0	0	0	0	0	0	0
338	bf2a04ddf9ef05b9c380a9b62b8b3d79	Bacteria	Pseudomonadota	Alphaproteobacteria	Hyphomicrobiales	Devosiaceae	Pelagibacterium	uncultured_bacterium	0.714026	0	0	0	0	0	0	0	0	0	0	0	0	20	32	31	64	17	37	28	41	65	18	56	73	0	0	0	0	0	0	0	0	0	0	0	0	0	0	0	0
339	655369d01a6fb1cfb6ea9e73f4357cfa	Bacteria	Pseudomonadota	Alphaproteobacteria	Hyphomicrobiales	Devosiaceae	Pelagibacterium	NA	0.999839	0	0	0	0	0	0	0	0	0	0	0	0	15	39	37	55	25	25	0	0	0	0	0	0	0	0	0	0	0	0	0	0	0	0	0	0	0	0	0	0
							Pelagibacterium			0	0	0	0	0	0	0	0	0	0	0	0	35	71	68	119	42	62	28	41	65	18	56	73	135	13	0	52	39	0	0	0	0	0	0	0	0	0	0	0
						Devosiaceae				0	0	0	0	0	0	0	0	0	0	0	0	2262	3103	3072	3924	4475	3041	250	264	260	298	318	606	135	13	0	52	39	0	0	0	0	0	0	0	0	0	0	0
340	e163b5ff9ba07241b96ef017a83f29f6	Bacteria	Pseudomonadota	Alphaproteobacteria	Hyphomicrobiales	Hyphomicrobiaceae	Hyphomicrobium	NA	0.717568	0	0	0	0	0	0	0	0	0	0	0	0	0	0	4	5	0	0	0	0	0	0	0	0	0	0	0	0	0	0	0	0	0	0	0	0	0	0	0	0
							Hyphomicrobium			0	0	0	0	0	0	0	0	0	0	0	0	0	0	4	5	0	0	0	0	0	0	0	0	0	0	0	0	0	0	0	0	0	0	0	0	0	0	0	0
						Hyphomicrobiaceae				0	0	0	0	0	0	0	0	0	0	0	0	0	0	4	5	0	0	0	0	0	0	0	0	0	0	0	0	0	0	0	0	0	0	0	0	0	0	0	0
328	139b3a842bac5a67836f791535c71ed2	Bacteria	Pseudomonadota	Alphaproteobacteria	Hyphomicrobiales	Methylobacteriaceae	Methylobacterium	NA	1	0	0	5	0	0	0	0	0	0	0	0	0	0	0	0	0	0	0	0	0	0	0	0	0	0	0	0	0	0	0	0	0	0.0192871	0	0	0	0	0	0	0
							Methylobacterium			0	0	5	0	0	0	0	0	0	0	0	0	0	0	0	0	0	0	0	0	0	0	0	0	0	0	0	0	0	0	0	0	0.0192871	0	0	0	0	0	0	0
						Methylobacteriaceae				0	0	5	0	0	0	0	0	0	0	0	0	0	0	0	0	0	0	0	0	0	0	0	0	0	0	0	0	0	0	0	0	0.0192871	0	0	0	0	0	0	0
368	d7a6795d3027fa9d09f34c6f0e0135d0	Bacteria	Pseudomonadota	Alphaproteobacteria	Hyphomicrobiales	Nitrobacteraceae	Rhodopseudomonas	NA	0.966088	0	6	0	0	0	0	0	0	0	0	0	0	0	0	0	0	0	0	0	0	0	0	0	0	0	0	0	0	0	0	0	0.0304878	0	0	0	0	0	0	0	0
							Rhodopseudomonas			0	6	0	0	0	0	0	0	0	0	0	0	0	0	0	0	0	0	0	0	0	0	0	0	0	0	0	0	0	0	0	0.0304878	0	0	0	0	0	0	0	0
						Nitrobacteraceae				0	6	0	0	0	0	0	0	0	0	0	0	0	0	0	0	0	0	0	0	0	0	0	0	0	0	0	0	0	0	0	0.0304878	0	0	0	0	0	0	0	0
342	59dc4aef6d79cac87007bd70f6a760a4	Bacteria	Pseudomonadota	Alphaproteobacteria	Hyphomicrobiales	Phyllobacteriaceae	Aliihoeflea	NA	0.908655	0	0	0	0	0	0	0	0	0	0	0	0	0	13	19	29	21	23	0	0	0	0	0	0	0	0	0	0	0	0	0	0	0	0	0	0	0	0	0	0
							Aliihoeflea			0	0	0	0	0	0	0	0	0	0	0	0	0	13	19	29	21	23	0	0	0	0	0	0	0	0	0	0	0	0	0	0	0	0	0	0	0	0	0	0
343	80830e1370eb910f149ca64b1002c639	Bacteria	Pseudomonadota	Alphaproteobacteria	Hyphomicrobiales	Phyllobacteriaceae	Aminobacter	uncultured_bacterium	0.764662	0	0	0	0	0	0	0	0	0	5	0	0	0	0	0	0	0	0	0	0	0	0	0	0	0	0	0	0	0	0	0	0	0	0	0	0	0	0	0	0.0197262
344	06df9f87e55fde1173e98e806dcc9f77	Bacteria	Pseudomonadota	Alphaproteobacteria	Hyphomicrobiales	Phyllobacteriaceae	Aminobacter	NA	0.771836	0	0	0	0	0	0	0	0	0	0	0	0	0	0	0	0	0	0	164	324	161	183	257	550	0	0	0	0	0	0	0	0	0	0	0	0	0	0	0	0
345	7470a3ff857dadc5a30b3a9786f7d706	Bacteria	Pseudomonadota	Alphaproteobacteria	Hyphomicrobiales	Phyllobacteriaceae	Aminobacter	NA	0.805442	0	0	0	0	0	0	0	0	0	0	0	0	0	0	0	0	8	7	0	0	0	0	0	0	0	0	0	0	0	0	0	0	0	0	0	0	0	0	0	0
346	b9c1a5c49ae7a1baeee9a35978e74385	Bacteria	Pseudomonadota	Alphaproteobacteria	Hyphomicrobiales	Phyllobacteriaceae	Aminobacter	NA	0.897223	0	0	0	0	0	0	0	0	0	0	0	0	0	0	15	24	0	0	0	0	0	0	0	0	0	0	0	0	0	0	0	0	0	0	0	0	0	0	0	0
							Aminobacter			0	0	0	0	0	0	0	0	0	5	0	0	0	0	15	24	8	7	164	324	161	183	257	550	0	0	0	0	0	0	0	0	0	0	0	0	0	0	0	0.0197262
347	3cbe98f8a64279904fc1b9055bd6af8a	Bacteria	Pseudomonadota	Alphaproteobacteria	Hyphomicrobiales	Phyllobacteriaceae	Aquamicrobium	NA	0.743163	0	0	0	0	0	0	0	0	0	0	0	0	0	0	0	0	0	0	0	0	0	0	0	0	0	0	0	0	1	0	0	0	0	0	0	0	0	0	0	0
348	597ebb368ec721b44ff8e559b631f007	Bacteria	Pseudomonadota	Alphaproteobacteria	Hyphomicrobiales	Phyllobacteriaceae	Aquamicrobium	NA	0.98379	0	0	0	0	0	0	0	0	0	0	0	0	0	0	0	0	0	0	100	0	0	62	0	63	0	0	0	0	0	0	0	0	0	0	0	0	0	0	0	0
350	8806f6b0d20203c208ee0d025031082b	Bacteria	Pseudomonadota	Alphaproteobacteria	Hyphomicrobiales	Phyllobacteriaceae	Aquamicrobium	NA	0.992141	0	0	0	0	0	0	0	0	0	0	0	0	153	204	180	237	115	167	74	139	174	89	182	178	701	184	36	346	289	42	0	0	0	0	0	0	0	0	0	0
349	e1533c2f96a5a2207c6638bc9fb781c1	Bacteria	Pseudomonadota	Alphaproteobacteria	Hyphomicrobiales	Phyllobacteriaceae	Aquamicrobium	NA	0.986279	0	0	0	0	0	0	0	0	0	0	0	0	0	0	0	0	0	0	0	79	88	35	86	67	0	0	0	0	0	0	0	0	0	0	0	0	0	0	0	0
							Aquamicrobium			0	0	0	0	0	0	0	0	0	0	0	0	153	204	180	237	115	167	174	218	262	186	268	308	701	184	36	346	290	42	0	0	0	0	0	0	0	0	0	0
356	c3a93c99c1ac43045fda1b055d16f680	Bacteria	Pseudomonadota	Alphaproteobacteria	Hyphomicrobiales	Phyllobacteriaceae	Mesorhizobium	NA	0.862844	0	0	0	0	0	2	0	0	0	0	0	0	0	0	0	0	0	0	0	0	0	0	0	0	0	0	0	0	0	0	0	0	0	0	0	0.0113385	0	0	0	0
							Mesorhizobium			0	0	0	0	0	2	0	0	0	0	0	0	0	0	0	0	0	0	0	0	0	0	0	0	0	0	0	0	0	0	0	0	0	0	0	0.0113385	0	0	0	0
						Phyllobacteriaceae				0	0	0	0	0	2	0	0	0	5	0	0	153	217	214	290	144	197	338	542	423	369	525	858	701	184	36	346	290	42	0	0	0	0	0	0.0113385	0	0	0	0.0197262
351	d1b189bdba37269e77ae77f018185f51	Bacteria	Pseudomonadota	Alphaproteobacteria	Hyphomicrobiales	Rhizobiaceae	Aureimonas	NA	0.973687	0	0	0	0	0	0	0	0	0	0	0	0	0	0	0	0	0	0	8	0	0	13	0	0	0	0	0	0	0	0	0	0	0	0	0	0	0	0	0	0
							Aureimonas			0	0	0	0	0	0	0	0	0	0	0	0	0	0	0	0	0	0	8	0	0	13	0	0	0	0	0	0	0	0	0	0	0	0	0	0	0	0	0	0
359	23670923fb43b7c2e43f68b334ce01b8	Bacteria	Pseudomonadota	Alphaproteobacteria	Hyphomicrobiales	Rhizobiaceae	Shinella	NA	0.955484	0	0	0	0	0	0	0	0	0	0	0	0	13	0	23	22	16	21	0	0	0	0	0	0	0	0	0	0	0	0	0	0	0	0	0	0	0	0	0	0
							Shinella			0	0	0	0	0	0	0	0	0	0	0	0	13	0	23	22	16	21	0	0	0	0	0	0	0	0	0	0	0	0	0	0	0	0	0	0	0	0	0	0
361	135e39f222ebe3151708dd90e0bab737	Bacteria	Pseudomonadota	Alphaproteobacteria	Hyphomicrobiales	Rhizobiaceae	NA	NA	0.9995	0	0	0	0	0	0	0	0	0	0	0	0	244	300	308	458	298	284	42	10	0	36	0	14	0	0	0	0	0	0	0	0	0	0	0	0	0	0	0	0
364	265aa977b376f2a45b5a75b39896eab8	Bacteria	Pseudomonadota	Alphaproteobacteria	Hyphomicrobiales	Rhizobiaceae	NA	NA	0.999979	0	0	0	0	0	0	0	0	0	0	0	0	218	256	308	275	451	308	141	137	117	139	181	259	0	0	0	0	0	0	0	0	0	0	0	0	0	0	0	0
362	462b6c0be019a95c643305daae8a0b06	Bacteria	Pseudomonadota	Alphaproteobacteria	Hyphomicrobiales	Rhizobiaceae	NA	NA	0.999742	0	0	0	0	0	0	0	0	0	0	0	0	0	8	0	0	0	0	0	0	0	0	0	0	0	0	0	0	0	0	0	0	0	0	0	0	0	0	0	0
366	5435023add7e4ef091572c193537b260	Bacteria	Pseudomonadota	Alphaproteobacteria	Hyphomicrobiales	Rhizobiaceae	NA	NA	0.999988	0	0	0	0	0	0	0	0	0	0	0	0	0	0	0	0	0	0	0	0	0	0	0	0	87	0	0	48	32	0	0	0	0	0	0	0	0	0	0	0
367	60c749087103c5d61f384a90e3d7da97	Bacteria	Pseudomonadota	Alphaproteobacteria	Hyphomicrobiales	Rhizobiaceae	NA	NA	0.999996	0	0	0	0	0	0	0	0	0	0	0	0	0	0	0	19	28	27	0	0	0	0	0	0	0	0	0	0	0	0	0	0	0	0	0	0	0	0	0	0
363	9bac4ea6bcf354539fbc85cdd7417750	Bacteria	Pseudomonadota	Alphaproteobacteria	Hyphomicrobiales	Rhizobiaceae	NA	NA	0.999957	0	0	0	0	0	0	0	0	0	0	0	0	188	309	295	450	280	305	0	0	0	0	0	0	0	0	0	0	0	0	0	0	0	0	0	0	0	0	0	0
360	a450a6adcbb12eb08286ff062624ef91	Bacteria	Pseudomonadota	Alphaproteobacteria	Hyphomicrobiales	Rhizobiaceae	NA	NA	0.973115	0	0	0	0	0	0	0	0	0	0	0	0	0	0	2	0	0	0	0	0	0	0	0	0	0	0	0	0	0	0	0	0	0	0	0	0	0	0	0	0
365	d84bbfe01e974846755c9a27d126919a	Bacteria	Pseudomonadota	Alphaproteobacteria	Hyphomicrobiales	Rhizobiaceae	NA	NA	0.999984	0	0	0	0	0	0	0	0	0	0	0	0	0	0	0	1	8	6	0	0	0	0	0	0	0	0	0	0	0	0	0	0	0	0	0	0	0	0	0	0
							NA			0	0	0	0	0	0	0	0	0	0	0	0	650	873	913	1203	1065	930	183	147	117	175	181	273	87	0	0	48	32	0	0	0	0	0	0	0	0	0	0	0
						Rhizobiaceae				0	0	0	0	0	0	0	0	0	0	0	0	663	873	936	1225	1081	951	191	147	117	188	181	273	87	0	0	48	32	0	0	0	0	0	0	0	0	0	0	0
					Hyphomicrobiales					0	13	11	0	9	2	38	56	179	5	160	98	3306	4611	4547	5911	6015	4629	788	979	842	877	1051	1762	3016	424	431	1275	667	461	0	0.0660569	0.0424317	0	0.0422337	0.0113385	0.203328	0.233694	0.810615	0.0197262
369	1d2ebc64c89170c062363acc32a3a6d8	Bacteria	Pseudomonadota	Alphaproteobacteria	Rhodobacterales	Paracoccaceae	Gemmobacter	NA	0.975726	0	0	0	0	0	0	0	0	0	0	0	0	20	21	32	33	25	21	32	25	44	27	30	18	0	0	0	0	0	0	0	0	0	0	0	0	0	0	0	0
							Gemmobacter			0	0	0	0	0	0	0	0	0	0	0	0	20	21	32	33	25	21	32	25	44	27	30	18	0	0	0	0	0	0	0	0	0	0	0	0	0	0	0	0
370	fe77fefae1dd390728fdf9834f45f8f3	Bacteria	Pseudomonadota	Alphaproteobacteria	Rhodobacterales	Paracoccaceae	Ketogulonicigenium	Ketogulonicigenium_vulgare	0.83298	0	0	0	0	0	0	0	0	0	0	0	0	19	21	0	18	28	24	0	0	50	0	43	0	0	0	0	0	0	0	0	0	0	0	0	0	0	0	0	0
							Ketogulonicigenium			0	0	0	0	0	0	0	0	0	0	0	0	19	21	0	18	28	24	0	0	50	0	43	0	0	0	0	0	0	0	0	0	0	0	0	0	0	0	0	0
373	299fc0fe2ea581da8471bc5ac4cc7006	Bacteria	Pseudomonadota	Alphaproteobacteria	Rhodobacterales	Paracoccaceae	Paracoccus	NA	0.991607	0	0	0	0	0	0	8	0	10	51	7	5	0	103	97	101	0	0	310	359	643	332	619	408	109	67	13	31	67	6	0	0	0	0	0	0	0.0428059	0	0.0452858	0.201207
371	5473649a3a68096911b134155984ebfb	Bacteria	Pseudomonadota	Alphaproteobacteria	Rhodobacterales	Paracoccaceae	Paracoccus	NA	0.960016	0	0	0	0	0	0	0	0	0	0	0	0	1308	1770	1778	1507	1125	873	69	25	0	46	16	34	0	0	0	0	0	0	0	0	0	0	0	0	0	0	0	0
374	c56663d268411a5c9c6c8f2038ffc361	Bacteria	Pseudomonadota	Alphaproteobacteria	Rhodobacterales	Paracoccaceae	Paracoccus	NA	0.999844	0	0	0	0	0	0	0	0	0	0	0	0	0	0	0	0	0	0	0	0	0	0	0	0	28	15	0	0	0	0	0	0	0	0	0	0	0	0	0	0
372	cdc4701b710b053875185c4808d4bc2a	Bacteria	Pseudomonadota	Alphaproteobacteria	Rhodobacterales	Paracoccaceae	Paracoccus	NA	0.970097	0	0	0	0	0	0	0	0	0	0	0	0	1582	2498	2358	2922	2238	1640	5536	3760	6429	5101	6427	4885	0	0	0	0	0	0	0	0	0	0	0	0	0	0	0	0
							Paracoccus			0	0	0	0	0	0	8	0	10	51	7	5	2890	4371	4233	4530	3363	2513	5915	4144	7072	5479	7062	5327	137	82	13	31	67	6	0	0	0	0	0	0	0.0428059	0	0.0452858	0.201207
375	04e13ec6722d669c87c88ffbfa1b1e44	Bacteria	Pseudomonadota	Alphaproteobacteria	Rhodobacterales	Paracoccaceae	NA	NA	0.702596	0	0	0	0	0	0	0	0	0	0	0	0	0	0	0	0	0	0	0	0	0	2	0	0	0	0	0	0	0	0	0	0	0	0	0	0	0	0	0	0
379	0ea4ccdd628d13a9c6fdc3d9176ad3a4	Bacteria	Pseudomonadota	Alphaproteobacteria	Rhodobacterales	Paracoccaceae	NA	NA	1	0	0	0	0	0	0	0	0	0	0	0	0	0	8	0	0	0	0	0	0	9	0	0	0	0	0	0	0	0	0	0	0	0	0	0	0	0	0	0	0
376	171137a8a27ac71dbcdf57a9b449380c	Bacteria	Pseudomonadota	Alphaproteobacteria	Rhodobacterales	Paracoccaceae	NA	NA	0.828343	0	0	0	0	0	0	0	0	0	0	0	0	0	0	0	2	0	0	0	0	0	0	0	0	0	0	0	0	0	0	0	0	0	0	0	0	0	0	0	0
377	1f3eff6e09277c055fb359b7701d99d2	Bacteria	Pseudomonadota	Alphaproteobacteria	Rhodobacterales	Paracoccaceae	NA	NA	0.8309	0	0	0	0	0	0	0	0	0	0	0	0	0	0	0	0	0	0	0	0	0	0	1	0	0	0	0	0	0	0	0	0	0	0	0	0	0	0	0	0
378	29c0bf4012c0e60f1f8d30c6999f9776	Bacteria	Pseudomonadota	Alphaproteobacteria	Rhodobacterales	Paracoccaceae	NA	NA	1	0	0	0	0	0	0	0	0	0	0	0	0	0	0	18	17	24	0	0	0	0	0	0	0	0	0	0	0	0	0	0	0	0	0	0	0	0	0	0	0
							NA			0	0	0	0	0	0	0	0	0	0	0	0	0	8	18	19	24	0	0	0	9	2	1	0	0	0	0	0	0	0	0	0	0	0	0	0	0	0	0	0
						Paracoccaceae				0	0	0	0	0	0	8	0	10	51	7	5	2929	4421	4283	4600	3440	2558	5947	4169	7175	5508	7136	5345	137	82	13	31	67	6	0	0	0	0	0	0	0.0428059	0	0.0452858	0.201207
					Rhodobacterales					0	0	0	0	0	0	8	0	10	51	7	5	2929	4421	4283	4600	3440	2558	5947	4169	7175	5508	7136	5345	137	82	13	31	67	6	0	0	0	0	0	0	0.0428059	0	0.0452858	0.201207
380	b4836be325741c51d2a6228b4e5a8609	Bacteria	Pseudomonadota	Alphaproteobacteria	Sphingomonadales	Sphingomonadaceae	Sphingobium	NA	0.998889	0	0	0	0	0	0	0	0	0	0	0	0	0	5	0	7	0	0	0	0	0	0	0	0	0	0	0	0	0	0	0	0	0	0	0	0	0	0	0	0
							Sphingobium			0	0	0	0	0	0	0	0	0	0	0	0	0	5	0	7	0	0	0	0	0	0	0	0	0	0	0	0	0	0	0	0	0	0	0	0	0	0	0	0
381	0acc7923a752943245feaaa67523f80c	Bacteria	Pseudomonadota	Alphaproteobacteria	Sphingomonadales	Sphingomonadaceae	Sphingomonas	NA	0.949092	20	37	41	21	24	20	0	0	0	0	0	0	0	0	0	0	0	0	0	0	0	0	0	0	0	0	0	0	0	0	0.0919118	0.188008	0.158155	0.115512	0.112623	0.113385	0	0	0	0
							Sphingomonas			20	37	41	21	24	20	0	0	0	0	0	0	0	0	0	0	0	0	0	0	0	0	0	0	0	0	0	0	0	0	0.0919118	0.188008	0.158155	0.115512	0.112623	0.113385	0	0	0	0
382	05958304780bf09f97199b60646fc5ea	Bacteria	Pseudomonadota	Alphaproteobacteria	Sphingomonadales	Sphingomonadaceae	NA	NA	0.999897	0	0	0	0	0	0	0	0	0	0	0	0	0	0	5	7	4	15	0	0	0	0	0	0	0	0	0	0	0	0	0	0	0	0	0	0	0	0	0	0
383	05c3962a14796b30829fe10f196aca45	Bacteria	Pseudomonadota	Alphaproteobacteria	Sphingomonadales	Sphingomonadaceae	NA	NA	1	0	37	19	0	23	20	0	0	0	0	0	0	0	0	0	0	0	0	0	0	0	0	0	0	0	0	0	0	0	0	0	0.188008	0.0732912	0	0.107931	0.113385	0	0	0	0
							NA			0	37	19	0	23	20	0	0	0	0	0	0	0	0	5	7	4	15	0	0	0	0	0	0	0	0	0	0	0	0	0	0.188008	0.0732912	0	0.107931	0.113385	0	0	0	0
						Sphingomonadaceae				20	74	60	21	47	40	0	0	0	0	0	0	0	5	5	14	4	15	0	0	0	0	0	0	0	0	0	0	0	0	0.0919118	0.376016	0.231446	0.115512	0.220554	0.22677	0	0	0	0
					Sphingomonadales					20	74	60	21	47	40	0	0	0	0	0	0	0	5	5	14	4	15	0	0	0	0	0	0	0	0	0	0	0	0	0.0919118	0.376016	0.231446	0.115512	0.220554	0.22677	0	0	0	0
384	5c39edcf0127dcb93cc06f6a5f98eecf	Bacteria	Pseudomonadota	Alphaproteobacteria	NA	NA	NA	NA	0.993735	0	0	0	0	0	0	0	0	0	0	0	0	0	0	0	0	0	0	0	0	0	0	2	0	0	0	0	0	0	0	0	0	0	0	0	0	0	0	0	0
							NA			0	0	0	0	0	0	0	0	0	0	0	0	0	0	0	0	0	0	0	0	0	0	2	0	0	0	0	0	0	0	0	0	0	0	0	0	0	0	0	0
						NA				0	0	0	0	0	0	0	0	0	0	0	0	0	0	0	0	0	0	0	0	0	0	2	0	0	0	0	0	0	0	0	0	0	0	0	0	0	0	0	0
					NA					0	0	0	0	0	0	0	0	0	0	0	0	0	0	0	0	0	0	0	0	0	0	2	0	0	0	0	0	0	0	0	0	0	0	0	0	0	0	0	0
				Alphaproteobacteria						5108	4346	6133	4271	4970	4243	46	56	208	56	167	108	8026	11367	11883	13138	13657	9295	8554	7233	9770	8142	10147	10087	6719	3406	2891	4717	4282	2600	23.4743	22.0833	23.6576	23.4928	23.3224	24.0547	0.246134	0.233694	0.941944	0.220933
388	2414fe477ea3994e2b614f82ff647ede	Bacteria	Pseudomonadota	Gammaproteobacteria	Burkholderiales	Alcaligenaceae	Achromobacter	NA	0.996171	0	0	0	0	6	0	0	0	10	0	13	12	31	74	54	77	34	0	0	0	0	0	0	0	0	0	0	0	0	0	0	0	0	0	0.0281558	0	0	0	0.0452858	0
385	5f3790803afde1a1de48673417782f70	Bacteria	Pseudomonadota	Gammaproteobacteria	Burkholderiales	Alcaligenaceae	Achromobacter	NA	0.912493	0	0	0	0	0	0	0	0	0	0	0	0	0	0	0	0	0	0	0	9	0	12	0	0	0	0	0	0	0	0	0	0	0	0	0	0	0	0	0	0
386	842686fe12e1d92f811838f7ab97b855	Bacteria	Pseudomonadota	Gammaproteobacteria	Burkholderiales	Alcaligenaceae	Achromobacter	NA	0.914751	0	0	0	0	0	0	0	0	0	0	0	0	0	0	0	0	0	0	0	0	0	0	0	0	12	0	0	0	0	0	0	0	0	0	0	0	0	0	0	0
389	8e5bfe6ffbce4a72d611ecd26b28ea81	Bacteria	Pseudomonadota	Gammaproteobacteria	Burkholderiales	Alcaligenaceae	Achromobacter	NA	0.9979	0	0	0	0	0	0	0	0	0	0	0	0	0	0	0	0	0	66	0	0	29	0	27	0	0	7	0	0	0	0	0	0	0	0	0	0	0	0	0	0
390	a6b343bad2a86b971997e06980100f6d	Bacteria	Pseudomonadota	Gammaproteobacteria	Burkholderiales	Alcaligenaceae	Achromobacter	NA	0.997997	0	0	0	0	0	0	0	0	0	0	0	0	0	24	14	0	0	16	0	0	0	0	0	0	0	0	0	0	0	0	0	0	0	0	0	0	0	0	0	0
387	c178385a784ccdc1189c70d14c352fe5	Bacteria	Pseudomonadota	Gammaproteobacteria	Burkholderiales	Alcaligenaceae	Achromobacter	NA	0.996089	0	0	0	0	0	0	0	0	0	0	0	0	0	0	0	0	0	0	0	0	0	0	0	0	0	0	53	0	0	42	0	0	0	0	0	0	0	0	0	0
391	d8a8ae362a387e0cae7abe0a5bb99367	Bacteria	Pseudomonadota	Gammaproteobacteria	Burkholderiales	Alcaligenaceae	Achromobacter	NA	0.998219	0	0	0	0	0	0	0	0	0	0	0	0	0	0	0	0	0	0	0	30	0	0	0	39	0	0	0	0	0	0	0	0	0	0	0	0	0	0	0	0
							Achromobacter			0	0	0	0	6	0	0	0	10	0	13	12	31	98	68	77	34	82	0	39	29	12	27	39	12	7	53	0	0	42	0	0	0	0	0.0281558	0	0	0	0.0452858	0
392	8b51469068baa5f9a2073370e0655d46	Bacteria	Pseudomonadota	Gammaproteobacteria	Burkholderiales	Alcaligenaceae	Alcaligenes	Alcaligenes_sp.	0.784941	0	0	0	0	0	0	0	0	0	0	0	0	0	9	0	0	0	0	0	0	0	0	0	0	0	0	0	0	0	0	0	0	0	0	0	0	0	0	0	0
399	0de250319b2cf6f6c2425158f6affd76	Bacteria	Pseudomonadota	Gammaproteobacteria	Burkholderiales	Alcaligenaceae	Alcaligenes	NA	1	0	0	0	0	0	0	0	0	0	0	0	0	0	0	0	0	0	0	0	0	0	0	0	0	183	0	0	150	0	0	0	0	0	0	0	0	0	0	0	0
397	26d05ae0ad680d8df1a0453584717615	Bacteria	Pseudomonadota	Gammaproteobacteria	Burkholderiales	Alcaligenaceae	Alcaligenes	NA	1	0	0	0	0	0	0	0	0	0	0	0	0	0	0	0	0	0	6	0	0	0	0	0	0	0	0	0	0	0	0	0	0	0	0	0	0	0	0	0	0
395	30e2409357433f75940c831702bb2857	Bacteria	Pseudomonadota	Gammaproteobacteria	Burkholderiales	Alcaligenaceae	Alcaligenes	NA	0.999982	0	0	0	0	0	0	0	0	0	0	0	0	0	8	0	0	0	0	0	0	0	0	0	0	0	0	0	0	0	0	0	0	0	0	0	0	0	0	0	0
393	4a25254eddc58918c3ab2cf24e1728a1	Bacteria	Pseudomonadota	Gammaproteobacteria	Burkholderiales	Alcaligenaceae	Alcaligenes	NA	0.72908	0	0	0	0	0	0	0	0	0	0	0	0	0	0	0	0	0	0	0	0	0	0	0	0	1	0	0	0	0	0	0	0	0	0	0	0	0	0	0	0
394	515d68aa4a64df25baa5beb54578f8be	Bacteria	Pseudomonadota	Gammaproteobacteria	Burkholderiales	Alcaligenaceae	Alcaligenes	NA	0.960483	0	0	0	0	0	0	0	0	0	0	0	0	0	0	0	0	0	0	0	0	0	0	0	0	0	0	0	2	0	0	0	0	0	0	0	0	0	0	0	0
396	5ae7b1191f2694b3c58f52bf3b23c240	Bacteria	Pseudomonadota	Gammaproteobacteria	Burkholderiales	Alcaligenaceae	Alcaligenes	NA	0.999999	0	0	0	0	0	0	0	0	0	163	0	0	0	0	0	0	0	0	0	0	0	0	0	0	0	0	0	0	0	0	0	0	0	0	0	0	0	0	0	0.643074
400	83410b194c0ebf7dfe72b3bb9bbe6aa2	Bacteria	Pseudomonadota	Gammaproteobacteria	Burkholderiales	Alcaligenaceae	Alcaligenes	NA	1	0	0	0	0	0	0	202	194	1046	0	328	443	7	0	15	15	0	15	0	0	0	0	0	0	5155	2714	3682	4372	3948	2638	0	0	0	0	0	0	1.08085	0.809581	4.73689	0
398	e56659d3790b671fc9d3c5c37748e65d	Bacteria	Pseudomonadota	Gammaproteobacteria	Burkholderiales	Alcaligenaceae	Alcaligenes	NA	1	0	0	0	0	0	0	0	0	0	0	0	0	0	0	0	0	0	0	0	0	0	0	0	0	90	0	0	75	0	0	0	0	0	0	0	0	0	0	0	0
							Alcaligenes			0	0	0	0	0	0	202	194	1046	163	328	443	7	17	15	15	0	21	0	0	0	0	0	0	5429	2714	3682	4599	3948	2638	0	0	0	0	0	0	1.08085	0.809581	4.73689	0.643074
401	2d00add14eec9f7504d50d0411e6b20e	Bacteria	Pseudomonadota	Gammaproteobacteria	Burkholderiales	Alcaligenaceae	Bordetella	NA	0.894187	0	0	0	0	0	0	0	0	8	39	0	15	0	0	0	0	0	0	0	0	0	0	0	0	0	0	0	0	0	0	0	0	0	0	0	0	0	0	0.0362286	0.153864
							Bordetella			0	0	0	0	0	0	0	0	8	39	0	15	0	0	0	0	0	0	0	0	0	0	0	0	0	0	0	0	0	0	0	0	0	0	0	0	0	0	0.0362286	0.153864
402	c33fd90ddd70b2e2a14885f8e9903681	Bacteria	Pseudomonadota	Gammaproteobacteria	Burkholderiales	Alcaligenaceae	Paenalcaligenes	Paenalcaligenes_hominis	0.92531	0	0	0	0	0	0	0	0	91	3	9	63	0	0	0	0	0	0	0	0	0	0	0	0	0	0	0	0	0	0	0	0	0	0	0	0	0	0	0.4121	0.0118357
							Paenalcaligenes			0	0	0	0	0	0	0	0	91	3	9	63	0	0	0	0	0	0	0	0	0	0	0	0	0	0	0	0	0	0	0	0	0	0	0	0	0	0	0.4121	0.0118357
403	b18921d5bdd70c1f5eb09a8264a4864e	Bacteria	Pseudomonadota	Gammaproteobacteria	Burkholderiales	Alcaligenaceae	Pigmentiphaga	uncultured_bacterium	0.992732	0	0	0	0	0	0	0	0	0	0	0	0	0	0	0	6	0	0	0	0	0	0	0	0	0	8	0	0	0	0	0	0	0	0	0	0	0	0	0	0
							Pigmentiphaga			0	0	0	0	0	0	0	0	0	0	0	0	0	0	0	6	0	0	0	0	0	0	0	0	0	8	0	0	0	0	0	0	0	0	0	0	0	0	0	0
409	1df97ba45980ed511073a02d8c0e6553	Bacteria	Pseudomonadota	Gammaproteobacteria	Burkholderiales	Alcaligenaceae	Pusillimonas	uncultured_bacterium	0.808505	0	0	0	0	0	0	0	0	0	0	0	0	0	0	0	8	0	0	0	0	0	0	5	0	0	0	0	0	0	0	0	0	0	0	0	0	0	0	0	0
							Pusillimonas			0	0	0	0	0	0	0	0	0	0	0	0	0	0	0	8	0	0	0	0	0	0	5	0	0	0	0	0	0	0	0	0	0	0	0	0	0	0	0	0
412	bd66e5d9d39b510f92ebc7f1108860a8	Bacteria	Pseudomonadota	Gammaproteobacteria	Burkholderiales	Alcaligenaceae	Verticiella	uncultured_bacterium	0.918188	0	0	0	0	0	0	0	0	0	0	0	0	0	0	0	0	0	0	0	0	18	0	0	0	0	0	0	0	0	0	0	0	0	0	0	0	0	0	0	0
413	78173e2e0aa7e04f8b77b5816e69145f	Bacteria	Pseudomonadota	Gammaproteobacteria	Burkholderiales	Alcaligenaceae	Verticiella	uncultured_beta	0.875109	0	0	0	0	0	0	0	0	0	0	0	0	0	0	0	0	0	0	0	0	0	0	0	0	24	0	0	17	0	0	0	0	0	0	0	0	0	0	0	0
411	ba2bbfb75e00b9c306919aa053e678f4	Bacteria	Pseudomonadota	Gammaproteobacteria	Burkholderiales	Alcaligenaceae	Verticiella	uncultured_Xylella	0.723273	0	0	0	0	0	0	0	0	0	0	0	0	0	0	0	0	0	13	0	0	0	0	0	0	0	0	0	0	0	0	0	0	0	0	0	0	0	0	0	0
410	fe4e5f8aa1454d5b466b73947f2b9745	Bacteria	Pseudomonadota	Gammaproteobacteria	Burkholderiales	Alcaligenaceae	Verticiella	Verticiella_sediminum	0.952969	0	0	0	0	0	0	0	0	0	0	0	0	0	0	0	0	0	0	0	0	22	0	0	24	0	0	0	0	0	0	0	0	0	0	0	0	0	0	0	0
							Verticiella			0	0	0	0	0	0	0	0	0	0	0	0	0	0	0	0	0	13	0	0	40	0	0	24	24	0	0	17	0	0	0	0	0	0	0	0	0	0	0	0
						Alcaligenaceae				0	0	0	0	6	0	202	194	1155	205	350	533	38	115	83	106	34	116	0	39	69	12	32	63	5465	2729	3735	4616	3948	2680	0	0	0	0	0.0281558	0	1.08085	0.809581	5.2305	0.808774
414	1d9e7b5f3b75ed1343102e89c36b0c24	Bacteria	Pseudomonadota	Gammaproteobacteria	Burkholderiales	Comamonadaceae	Comamonas	Comamonas_koreensis	0.999562	0	0	0	0	0	0	0	0	0	0	0	0	0	14	10	8	26	17	0	0	0	0	0	0	0	0	0	0	0	0	0	0	0	0	0	0	0	0	0	0
							Comamonas			0	0	0	0	0	0	0	0	0	0	0	0	0	14	10	8	26	17	0	0	0	0	0	0	0	0	0	0	0	0	0	0	0	0	0	0	0	0	0	0
415	c88779644e55e7b5fefc18f6287b0003	Bacteria	Pseudomonadota	Gammaproteobacteria	Burkholderiales	Comamonadaceae	Pseudorhodoferax	uncultured_bacterium	0.907949	0	0	0	0	0	0	0	0	0	0	0	0	7	19	18	19	46	28	0	0	0	0	0	0	0	0	0	0	0	0	0	0	0	0	0	0	0	0	0	0
							Pseudorhodoferax			0	0	0	0	0	0	0	0	0	0	0	0	7	19	18	19	46	28	0	0	0	0	0	0	0	0	0	0	0	0	0	0	0	0	0	0	0	0	0	0
						Comamonadaceae				0	0	0	0	0	0	0	0	0	0	0	0	7	33	28	27	72	45	0	0	0	0	0	0	0	0	0	0	0	0	0	0	0	0	0	0	0	0	0	0
416	93a72d865be17d3aaee3a22022bed9b5	Bacteria	Pseudomonadota	Gammaproteobacteria	Burkholderiales	Oxalobacteraceae	Oxalicibacterium	Oxalicibacterium_flavum	0.820748	0	0	0	0	0	0	0	0	0	0	0	0	8	8	8	6	8	14	0	0	0	0	0	0	0	0	0	0	0	0	0	0	0	0	0	0	0	0	0	0
							Oxalicibacterium			0	0	0	0	0	0	0	0	0	0	0	0	8	8	8	6	8	14	0	0	0	0	0	0	0	0	0	0	0	0	0	0	0	0	0	0	0	0	0	0
						Oxalobacteraceae				0	0	0	0	0	0	0	0	0	0	0	0	8	8	8	6	8	14	0	0	0	0	0	0	0	0	0	0	0	0	0	0	0	0	0	0	0	0	0	0
					Burkholderiales					0	0	0	0	6	0	202	194	1155	205	350	533	53	156	119	139	114	175	0	39	69	12	32	63	5465	2729	3735	4616	3948	2680	0	0	0	0	0.0281558	0	1.08085	0.809581	5.2305	0.808774
417	df0330ef63268bbe5a33098cbbef283a	Bacteria	Pseudomonadota	Gammaproteobacteria	Enterobacterales	Enterobacteriaceae	Citrobacter	NA	0.967083	0	17	0	0	0	0	0	0	0	0	0	0	0	0	20	0	13	0	0	0	0	0	0	0	0	0	21	0	0	16	0	0.0863821	0	0	0	0	0	0	0	0
							Citrobacter			0	17	0	0	0	0	0	0	0	0	0	0	0	0	20	0	13	0	0	0	0	0	0	0	0	0	21	0	0	16	0	0.0863821	0	0	0	0	0	0	0	0
418	ebe1ba548dc7447b11a11a7d6087a667	Bacteria	Pseudomonadota	Gammaproteobacteria	Enterobacterales	Enterobacteriaceae	Enterobacter	NA	0.816848	0	0	0	0	0	0	0	0	0	0	10	0	0	0	0	0	0	0	0	0	0	0	0	0	0	0	0	0	0	0	0	0	0	0	0	0	0	0	0	0
							Enterobacter			0	0	0	0	0	0	0	0	0	0	10	0	0	0	0	0	0	0	0	0	0	0	0	0	0	0	0	0	0	0	0	0	0	0	0	0	0	0	0	0
419	2f4a2b08eec8d8d5f66dc0d20552881f	Bacteria	Pseudomonadota	Gammaproteobacteria	Enterobacterales	Enterobacteriaceae	Escherichia-Shigella	NA	0.998307	0	0	0	0	0	0	12	22	43	57	149	110	0	0	0	0	0	0	0	0	0	0	0	0	0	0	0	0	0	0	0	0	0	0	0	0	0.0642089	0.0918082	0.194729	0.224879
							Escherichia-Shigella			0	0	0	0	0	0	12	22	43	57	149	110	0	0	0	0	0	0	0	0	0	0	0	0	0	0	0	0	0	0	0	0	0	0	0	0	0.0642089	0.0918082	0.194729	0.224879
423	18a9028dff6d3759193ec26771449c1c	Bacteria	Pseudomonadota	Gammaproteobacteria	Enterobacterales	Enterobacteriaceae	Klebsiella	NA	0.903138	0	0	0	0	0	0	1182	1057	1288	15	508	268	0	0	0	0	0	0	0	0	0	0	0	0	0	0	0	0	0	0	0	0	0	0	0	0	6.32458	4.41097	5.8328	0.0591786
424	29c92dd089c4362c8266a7d0a44fc1c8	Bacteria	Pseudomonadota	Gammaproteobacteria	Enterobacterales	Enterobacteriaceae	Klebsiella	NA	0.906156	0	0	0	0	0	0	344	285	370	0	179	0	0	0	0	0	0	0	0	0	0	0	0	0	0	0	0	0	0	0	0	0	0	0	0	0	1.84065	1.18933	1.67557	0
420	35f7a723b9565eaa321c2999ad83d57b	Bacteria	Pseudomonadota	Gammaproteobacteria	Enterobacterales	Enterobacteriaceae	Klebsiella	NA	0.847425	0	0	0	0	0	0	66	64	0	0	0	0	0	0	0	0	0	0	0	0	0	0	0	0	0	0	0	0	0	0	0	0	0	0	0	0	0.353149	0.267078	0	0
422	5ca96596f183ae80624618b9123025a5	Bacteria	Pseudomonadota	Gammaproteobacteria	Enterobacterales	Enterobacteriaceae	Klebsiella	NA	0.877906	0	0	0	0	0	0	0	0	1	0	0	0	0	0	0	0	0	0	0	0	0	0	0	0	0	0	0	0	0	0	0	0	0	0	0	0	0	0	0.00452858	0
425	6c50dd3cf297cf30eaf754d064def0bb	Bacteria	Pseudomonadota	Gammaproteobacteria	Enterobacterales	Enterobacteriaceae	Klebsiella	NA	0.911614	0	0	0	0	0	0	778	702	1072	0	1062	821	0	0	0	0	0	0	0	0	0	0	0	0	0	0	0	0	0	0	0	0	0	0	0	0	4.16288	2.92952	4.85463	0
421	bb37db43a4cba4e7297f7ea91a9c16c9	Bacteria	Pseudomonadota	Gammaproteobacteria	Enterobacterales	Enterobacteriaceae	Klebsiella	NA	0.872685	0	0	0	0	0	0	780	654	929	0	660	456	0	0	0	0	0	0	0	0	0	0	0	0	0	0	0	0	0	0	0	0	0	0	0	0	4.17358	2.72921	4.20705	0
							Klebsiella			0	0	0	0	0	0	3150	2762	3660	15	2409	1545	0	0	0	0	0	0	0	0	0	0	0	0	0	0	0	0	0	0	0	0	0	0	0	0	16.8548	11.5261	16.5746	0.0591786
433	298178873af463f980a91641ca579044	Bacteria	Pseudomonadota	Gammaproteobacteria	Enterobacterales	Enterobacteriaceae	NA	NA	0.998451	0	0	0	0	0	0	0	0	0	0	0	1	0	0	0	0	0	0	0	0	0	0	0	0	0	0	0	0	0	0	0	0	0	0	0	0	0	0	0	0
428	344643d1adbbbe25f1845302ffd21a00	Bacteria	Pseudomonadota	Gammaproteobacteria	Enterobacterales	Enterobacteriaceae	NA	NA	0.990142	0	0	0	0	0	0	0	0	0	0	0	13	0	0	0	0	0	0	0	0	0	0	0	0	0	0	0	0	0	0	0	0	0	0	0	0	0	0	0	0
426	4d9325799ff07cc3f9a10cfa7fee2da2	Bacteria	Pseudomonadota	Gammaproteobacteria	Enterobacterales	Enterobacteriaceae	NA	NA	0.983605	199	199	212	166	241	156	85	108	132	0	84	0	0	29	0	0	21	0	0	0	0	0	0	0	0	0	83	0	12	42	0.914522	1.01118	0.817775	0.913091	1.13092	0.884404	0.454813	0.450695	0.597772	0
432	c12cccf33f08307fb0683eb9c8ab63a3	Bacteria	Pseudomonadota	Gammaproteobacteria	Enterobacterales	Enterobacteriaceae	NA	NA	0.99696	0	0	0	0	0	0	0	0	15	0	0	0	0	0	0	0	0	0	0	0	0	0	0	0	0	0	0	0	0	0	0	0	0	0	0	0	0	0	0.0679286	0
430	cbe36f2c99ffabf289da16f766bd8873	Bacteria	Pseudomonadota	Gammaproteobacteria	Enterobacterales	Enterobacteriaceae	NA	NA	0.99528	0	0	0	0	0	0	18	19	0	0	33	20	0	0	0	0	0	0	0	0	0	0	0	0	0	0	0	0	0	0	0	0	0	0	0	0	0.0963133	0.0792889	0	0
427	d02024e1c5d79633c67f5b7cf0487b5b	Bacteria	Pseudomonadota	Gammaproteobacteria	Enterobacterales	Enterobacteriaceae	NA	NA	0.986422	0	79	0	0	85	0	0	0	0	0	0	0	0	0	0	0	0	0	0	0	0	0	0	0	0	0	0	0	0	0	0	0.401423	0	0	0.398874	0	0	0	0	0
431	d4da6685892b8a3eed06ec63a629cd0b	Bacteria	Pseudomonadota	Gammaproteobacteria	Enterobacterales	Enterobacteriaceae	NA	NA	0.996762	0	0	0	0	0	0	0	0	0	0	0	3	0	0	0	0	0	0	0	0	0	0	0	0	0	0	0	0	0	0	0	0	0	0	0	0	0	0	0	0
429	e4221effa62031f63253788fc1a9bbcd	Bacteria	Pseudomonadota	Gammaproteobacteria	Enterobacterales	Enterobacteriaceae	NA	NA	0.99221	0	0	0	0	0	0	0	0	0	0	0	0	0	0	0	0	0	23	0	0	0	0	0	0	0	0	0	0	0	0	0	0	0	0	0	0	0	0	0	0
							NA			199	278	212	166	326	156	103	127	147	0	117	37	0	29	0	0	21	23	0	0	0	0	0	0	0	0	83	0	12	42	0.914522	1.4126	0.817775	0.913091	1.5298	0.884404	0.551126	0.529984	0.665701	0
						Enterobacteriaceae				199	295	212	166	326	156	3265	2911	3850	72	2685	1692	0	29	20	0	34	23	0	0	0	0	0	0	0	0	104	0	12	58	0.914522	1.49898	0.817775	0.913091	1.5298	0.884404	17.4702	12.1479	17.435	0.284057
434	ff5b3aec260c9a4e28e1a4b904c0585d	Bacteria	Pseudomonadota	Gammaproteobacteria	Enterobacterales	Morganellaceae	Morganella	NA	0.994582	0	0	0	0	0	0	67	96	239	9	101	78	0	14	14	17	9	14	0	0	0	0	0	0	28	43	85	24	79	63	0	0	0	0	0	0	0.3585	0.400618	1.08233	0.0355072
							Morganella			0	0	0	0	0	0	67	96	239	9	101	78	0	14	14	17	9	14	0	0	0	0	0	0	28	43	85	24	79	63	0	0	0	0	0	0	0.3585	0.400618	1.08233	0.0355072
435	606f75c60f1252008aec19a1e12a5548	Bacteria	Pseudomonadota	Gammaproteobacteria	Enterobacterales	Morganellaceae	Proteus	NA	0.999322	0	0	0	0	0	0	0	0	46	53	0	58	0	0	0	0	0	0	0	0	0	0	0	0	0	0	0	0	0	0	0	0	0	0	0	0	0	0	0.208314	0.209098
436	f8fb9d0c84a519d2804977dcbd825f0e	Bacteria	Pseudomonadota	Gammaproteobacteria	Enterobacterales	Morganellaceae	Proteus	NA	0.999793	0	0	0	0	0	0	6	0	0	57	30	49	0	0	0	0	0	0	0	0	0	0	0	0	0	0	0	0	0	0	0	0	0	0	0	0	0.0321044	0	0	0.224879
							Proteus			0	0	0	0	0	0	6	0	46	110	30	107	0	0	0	0	0	0	0	0	0	0	0	0	0	0	0	0	0	0	0	0	0	0	0	0	0.0321044	0	0.208314	0.433976
437	61e95f0636afb0ce9f44f688fb512ce9	Bacteria	Pseudomonadota	Gammaproteobacteria	Enterobacterales	Morganellaceae	Providencia	Providencia_stuartii	0.891029	0	0	0	0	0	0	441	408	1073	243	957	860	0	0	0	0	0	0	0	0	0	0	0	0	0	0	0	0	0	0	0	0	0	0	0	0	2.35968	1.70262	4.85916	0.958693
438	2433dfb13c3a22e6f3caba5137f0d4cd	Bacteria	Pseudomonadota	Gammaproteobacteria	Enterobacterales	Morganellaceae	Providencia	NA	0.99999	0	0	0	0	0	0	17	0	32	0	32	0	0	0	0	0	0	0	0	0	0	0	0	0	0	46	470	0	108	369	0	0	0	0	0	0	0.0909626	0	0.144914	0
439	7b91d4008c919fe927eb63e8801e38f9	Bacteria	Pseudomonadota	Gammaproteobacteria	Enterobacterales	Morganellaceae	Providencia	NA	0.999997	0	7	0	0	6	5	22	30	50	0	55	76	0	0	0	0	0	0	0	0	0	0	0	0	43	74	616	37	185	527	0	0.0355691	0	0	0.0281558	0.0283463	0.117716	0.125193	0.226429	0
							Providencia			0	7	0	0	6	5	480	438	1155	243	1044	936	0	0	0	0	0	0	0	0	0	0	0	0	43	120	1086	37	293	896	0	0.0355691	0	0	0.0281558	0.0283463	2.56836	1.82782	5.2305	0.958693
440	9caa2447f8ff64f7e293a0a5ac42ca3d	Bacteria	Pseudomonadota	Gammaproteobacteria	Enterobacterales	Morganellaceae	NA	NA	0.870705	0	0	0	0	0	0	0	0	0	0	0	0	0	0	0	0	0	0	0	0	0	0	0	0	0	0	1	0	0	0	0	0	0	0	0	0	0	0	0	0
							NA			0	0	0	0	0	0	0	0	0	0	0	0	0	0	0	0	0	0	0	0	0	0	0	0	0	0	1	0	0	0	0	0	0	0	0	0	0	0	0	0
						Morganellaceae				0	7	0	0	6	5	553	534	1440	362	1175	1121	0	14	14	17	9	14	0	0	0	0	0	0	71	163	1172	61	372	959	0	0.0355691	0	0	0.0281558	0.0283463	2.95896	2.22844	6.52115	1.42818
441	8ebc04be7806abf5df4e59cf5debe324	Bacteria	Pseudomonadota	Gammaproteobacteria	Enterobacterales	NA	NA	NA	1	0	0	0	0	0	0	0	0	0	0	0	1	0	0	0	0	0	0	0	0	0	0	0	0	0	0	0	0	0	0	0	0	0	0	0	0	0	0	0	0
							NA			0	0	0	0	0	0	0	0	0	0	0	1	0	0	0	0	0	0	0	0	0	0	0	0	0	0	0	0	0	0	0	0	0	0	0	0	0	0	0	0
						NA				0	0	0	0	0	0	0	0	0	0	0	1	0	0	0	0	0	0	0	0	0	0	0	0	0	0	0	0	0	0	0	0	0	0	0	0	0	0	0	0
					Enterobacterales					199	302	212	166	332	161	3818	3445	5290	434	3860	2814	0	43	34	17	43	37	0	0	0	0	0	0	71	163	1276	61	384	1017	0.914522	1.53455	0.817775	0.913091	1.55795	0.91275	20.4291	14.3763	23.9562	1.71223
442	007bace7f8b17439b8e116e6f76106ee	Bacteria	Pseudomonadota	Gammaproteobacteria	Lysobacterales	Lysobacteraceae	Luteimonas	Luteimonas_marina	0.874719	0	0	0	0	0	0	0	0	0	0	0	0	7	11	11	11	0	10	7	0	26	17	0	0	0	0	0	0	0	0	0	0	0	0	0	0	0	0	0	0
							Luteimonas			0	0	0	0	0	0	0	0	0	0	0	0	7	11	11	11	0	10	7	0	26	17	0	0	0	0	0	0	0	0	0	0	0	0	0	0	0	0	0	0
443	e5d1153c149e129573811b7591d7b1b2	Bacteria	Pseudomonadota	Gammaproteobacteria	Lysobacterales	Lysobacteraceae	Pseudoxanthomonas	Pseudoxanthomonas_mexicana	0.945865	0	0	0	0	0	0	0	0	0	0	0	0	36	55	41	36	86	86	0	0	0	0	0	0	0	0	0	0	0	0	0	0	0	0	0	0	0	0	0	0
							Pseudoxanthomonas			0	0	0	0	0	0	0	0	0	0	0	0	36	55	41	36	86	86	0	0	0	0	0	0	0	0	0	0	0	0	0	0	0	0	0	0	0	0	0	0
444	84f070ee917bfa77933f884f89a5d4e4	Bacteria	Pseudomonadota	Gammaproteobacteria	Lysobacterales	Lysobacteraceae	Stenotrophomonas	Stenotrophomonas_acidaminiphila	0.98772	0	23	0	9	9	0	0	0	0	0	0	0	0	0	0	0	0	0	0	0	0	0	0	0	0	0	0	0	0	0	0	0.11687	0	0.049505	0.0422337	0	0	0	0	0
445	4ab1bd2b3bc62c797339cb0c1be5e19c	Bacteria	Pseudomonadota	Gammaproteobacteria	Lysobacterales	Lysobacteraceae	Stenotrophomonas	Stenotrophomonas_nitritireducens	0.928928	0	0	0	0	0	0	0	0	0	0	0	0	0	0	0	0	0	0	0	0	0	0	0	0	0	0	9	0	20	13	0	0	0	0	0	0	0	0	0	0
446	867935845582052d5468d2b5e2c10db6	Bacteria	Pseudomonadota	Gammaproteobacteria	Lysobacterales	Lysobacteraceae	Stenotrophomonas	NA	0.999994	0	18	0	11	0	4	0	0	0	0	0	0	0	0	0	0	0	0	0	0	0	0	0	0	0	0	0	0	0	0	0	0.0914634	0	0.0605061	0	0.022677	0	0	0	0
447	a735debe2783e8ffdc52554685d15c30	Bacteria	Pseudomonadota	Gammaproteobacteria	Lysobacterales	Lysobacteraceae	Stenotrophomonas	NA	0.999998	0	0	17	0	0	0	0	0	0	0	0	0	0	0	0	0	0	0	0	0	0	0	0	0	0	0	0	0	0	0	0	0	0.0655763	0	0	0	0	0	0	0
448	ce510b08ada454c7ff20c62efc09e58f	Bacteria	Pseudomonadota	Gammaproteobacteria	Lysobacterales	Lysobacteraceae	Stenotrophomonas	NA	0.999998	0	0	0	0	0	0	0	0	0	0	22	0	0	0	0	0	0	0	0	0	0	0	0	0	0	0	0	0	0	0	0	0	0	0	0	0	0	0	0	0
449	d8a08e8290a8c8eb32afa01678526a5e	Bacteria	Pseudomonadota	Gammaproteobacteria	Lysobacterales	Lysobacteraceae	Stenotrophomonas	NA	0.999998	0	0	0	0	20	0	0	0	0	0	0	10	0	0	0	0	0	0	0	0	0	0	0	0	0	0	0	0	0	0	0	0	0	0	0.0938527	0	0	0	0	0
							Stenotrophomonas			0	41	17	20	29	4	0	0	0	0	22	10	0	0	0	0	0	0	0	0	0	0	0	0	0	0	9	0	20	13	0	0.208333	0.0655763	0.110011	0.136086	0.022677	0	0	0	0
						Lysobacteraceae				0	41	17	20	29	4	0	0	0	0	22	10	43	66	52	47	86	96	7	0	26	17	0	0	0	0	9	0	20	13	0	0.208333	0.0655763	0.110011	0.136086	0.022677	0	0	0	0
450	31eef0cebed4950a49f8d89e002ea884	Bacteria	Pseudomonadota	Gammaproteobacteria	Lysobacterales	Rhodanobacteraceae	Frateuria	Frateuria_aurantia	0.966529	7324	6816	8261	4859	6828	5013	0	0	0	0	0	0	0	0	0	0	0	0	0	0	0	0	0	0	0	0	0	0	0	0	33.6581	34.6341	31.8662	26.7272	32.0413	28.42	0	0	0	0
451	2a437e951d0ca5582bda874872eb54bb	Bacteria	Pseudomonadota	Gammaproteobacteria	Lysobacterales	Rhodanobacteraceae	Frateuria	NA	0.739683	2	0	0	0	0	0	0	0	0	0	0	0	0	0	0	0	0	0	0	0	0	0	0	0	0	0	0	0	0	0	0.00919118	0	0	0	0	0	0	0	0	0
							Frateuria			7326	6816	8261	4859	6828	5013	0	0	0	0	0	0	0	0	0	0	0	0	0	0	0	0	0	0	0	0	0	0	0	0	33.6673	34.6341	31.8662	26.7272	32.0413	28.42	0	0	0	0
						Rhodanobacteraceae				7326	6816	8261	4859	6828	5013	0	0	0	0	0	0	0	0	0	0	0	0	0	0	0	0	0	0	0	0	0	0	0	0	33.6673	34.6341	31.8662	26.7272	32.0413	28.42	0	0	0	0
					Lysobacterales					7326	6857	8278	4879	6857	5017	0	0	0	0	22	10	43	66	52	47	86	96	7	0	26	17	0	0	0	0	9	0	20	13	33.6673	34.8425	31.9318	26.8372	32.1774	28.4427	0	0	0	0
452	e2ef3f96f104225fddcb668236a1efe7	Bacteria	Pseudomonadota	Gammaproteobacteria	Pseudomonadales	Moraxellaceae	Acinetobacter	Acinetobacter_baumannii	0.954534	0	0	0	0	0	0	0	0	0	0	3	0	0	0	0	0	0	0	0	0	0	0	0	0	0	0	0	0	0	0	0	0	0	0	0	0	0	0	0	0
453	e8e714b2323d7d4facb67cdf440970ea	Bacteria	Pseudomonadota	Gammaproteobacteria	Pseudomonadales	Moraxellaceae	Acinetobacter	Acinetobacter_guillouiae	0.903896	0	0	0	0	0	0	0	0	0	0	0	0	0	0	11	0	0	6	0	0	0	0	0	0	0	0	0	0	0	0	0	0	0	0	0	0	0	0	0	0
454	7f86ea6255e3e8b100e03a67af5f3d93	Bacteria	Pseudomonadota	Gammaproteobacteria	Pseudomonadales	Moraxellaceae	Acinetobacter	NA	1	0	0	0	0	0	0	0	0	0	0	0	0	0	0	0	0	0	0	0	0	0	0	0	0	7	15	57	0	23	61	0	0	0	0	0	0	0	0	0	0
455	804cda6bb1eb573710d6d7111b6277c0	Bacteria	Pseudomonadota	Gammaproteobacteria	Pseudomonadales	Moraxellaceae	Acinetobacter	NA	1	0	0	0	0	0	0	0	0	0	0	4	0	0	0	0	0	0	0	0	0	0	0	0	0	0	0	0	0	0	0	0	0	0	0	0	0	0	0	0	0
							Acinetobacter			0	0	0	0	0	0	0	0	0	0	7	0	0	0	11	0	0	6	0	0	0	0	0	0	7	15	57	0	23	61	0	0	0	0	0	0	0	0	0	0
456	68dc07bc5bf955b70b30f53630805019	Bacteria	Pseudomonadota	Gammaproteobacteria	Pseudomonadales	Moraxellaceae	Incertae_Sedis	metagenome	0.994875	0	0	0	0	0	0	0	0	0	0	0	0	0	0	0	7	0	12	0	0	0	0	0	0	0	0	0	0	0	0	0	0	0	0	0	0	0	0	0	0
							Incertae_Sedis			0	0	0	0	0	0	0	0	0	0	0	0	0	0	0	7	0	12	0	0	0	0	0	0	0	0	0	0	0	0	0	0	0	0	0	0	0	0	0	0
						Moraxellaceae				0	0	0	0	0	0	0	0	0	0	7	0	0	0	11	7	0	18	0	0	0	0	0	0	7	15	57	0	23	61	0	0	0	0	0	0	0	0	0	0
457	889f290bda4f5a16d8274acd1d1dba8b	Bacteria	Pseudomonadota	Gammaproteobacteria	Pseudomonadales	Pseudomonadaceae	Pseudomonas	Pseudomonas_denitrificans	0.999326	0	0	0	0	0	0	0	0	172	0	13	80	7	22	30	15	14	17	34	21	50	30	29	51	792	721	1025	864	1304	605	0	0	0	0	0	0	0	0	0.778915	0
458	79dfe9ed81304d16f73ca932a1d06873	Bacteria	Pseudomonadota	Gammaproteobacteria	Pseudomonadales	Pseudomonadaceae	Pseudomonas	Pseudomonas_formosensis	0.983277	0	0	0	0	0	0	23	0	368	1095	171	145	0	0	0	0	0	0	0	0	0	0	0	0	0	0	0	0	0	0	0	0	0	0	0	0	0.123067	0	1.66652	4.32004
459	ed9ae78c8ed8cf1668fe0e701f86b139	Bacteria	Pseudomonadota	Gammaproteobacteria	Pseudomonadales	Pseudomonadaceae	Pseudomonas	Pseudomonas_formosensis	0.997161	0	0	0	0	0	0	0	0	129	326	57	41	0	0	0	0	0	0	0	0	0	0	0	0	0	0	0	0	0	0	0	0	0	0	0	0	0	0	0.584186	1.28615
460	7aa0e963ec344a7406b7914a85be3ebc	Bacteria	Pseudomonadota	Gammaproteobacteria	Pseudomonadales	Pseudomonadaceae	Pseudomonas	Pseudomonas_xiamenensis	0.976967	0	0	0	0	0	0	0	0	91	0	8	52	0	5	0	0	0	0	12	12	13	10	0	13	0	0	0	0	0	0	0	0	0	0	0	0	0	0	0.4121	0
462	448dbd891a66d6cbc432a90f68113186	Bacteria	Pseudomonadota	Gammaproteobacteria	Pseudomonadales	Pseudomonadaceae	Pseudomonas	NA	0.999986	0	0	0	0	0	0	20	17	124	0	79	46	0	0	0	0	0	0	0	0	0	0	0	0	0	0	36	0	0	46	0	0	0	0	0	0	0.107015	0.0709427	0.561543	0
461	be92471f4dbc855941cfe54437f3f0fc	Bacteria	Pseudomonadota	Gammaproteobacteria	Pseudomonadales	Pseudomonadaceae	Pseudomonas	NA	0.994266	0	0	0	0	0	0	0	0	0	0	0	0	0	14	33	9	12	16	0	0	0	0	0	0	28	35	0	11	70	0	0	0	0	0	0	0	0	0	0	0
463	f2922b6f7931c56b7b27b27e97f6b603	Bacteria	Pseudomonadota	Gammaproteobacteria	Pseudomonadales	Pseudomonadaceae	Pseudomonas	NA	0.999997	0	0	0	0	0	0	0	0	99	0	0	54	0	7	0	0	0	0	10	6	12	11	10	15	0	0	0	0	0	0	0	0	0	0	0	0	0	0	0.448329	0
							Pseudomonas			0	0	0	0	0	0	43	17	983	1421	328	418	7	48	63	24	26	33	56	39	75	51	39	79	820	756	1061	875	1374	651	0	0	0	0	0	0	0.230082	0.0709427	4.45159	5.60619
						Pseudomonadaceae				0	0	0	0	0	0	43	17	983	1421	328	418	7	48	63	24	26	33	56	39	75	51	39	79	820	756	1061	875	1374	651	0	0	0	0	0	0	0.230082	0.0709427	4.45159	5.60619
					Pseudomonadales					0	0	0	0	0	0	43	17	983	1421	335	418	7	48	74	31	26	51	56	39	75	51	39	79	827	771	1118	875	1397	712	0	0	0	0	0	0	0.230082	0.0709427	4.45159	5.60619
				Gammaproteobacteria						7525	7159	8490	5045	7195	5178	4063	3656	7428	2060	4567	3775	103	313	279	234	269	359	63	78	170	80	71	142	6363	3663	6138	5552	5749	4422	34.5818	36.377	32.7496	27.7503	33.7635	29.3554	21.7401	15.2569	33.6383	8.12719
			Pseudomonadota							12633	11505	14623	9316	12165	9421	4109	3712	7636	2116	4734	3883	8129	11680	12162	13372	13926	9654	8617	7311	9940	8222	10218	10229	13082	7069	9029	10269	10031	7022	58.0561	58.4604	56.4072	51.2431	57.0859	53.4101	21.9862	15.4905	34.5802	8.34813
		Bacteria								21760	19680	25924	18180	21310	17639	18689	23963	22082	25347	19263	19698	16492	22746	23679	26409	24307	19930	20656	21268	21691	23424	26665	24951	30195	23176	20166	25960	27871	17406	100	100	100	100	100	100	100	100	100	100
		Grand								21760	19680	25924	18180	21310	17639	18689	23963	22082	25347	19263	19698	16492	22746	23679	26409	24307	19930	20656	21268	21691	23424	26665	24951	30195	23176	20166	25960	27871	17406	100	100	100	100	100	100	100	100	100	100
[truncated: 22 more columns]

## Sheet: ITS_seq_abundance
Supplementary Table 2. Interactive spreadsheet Fungi ITS. Detailed fungal community composition of untreated (unt) and hygienised (hyg) BSFL frass samples from initial diets apple pomace (AP), chicken feed (CF), potato peelings (PE), potato pulp (PP), and rapeseed cake (RC) based on ITS rRNA gene sequencing. Relative abundance of amplicon sequencing variants (ASV) is shown on taxonomic levels as …
	Feature.ID	Kingdom	Phylum	Class	Order	Family	Genus	Species	Confidence	AP_01_unt	AP_02_unt	AP_03_unt	AP_01_hyg	AP_02_hyg	AP_03_hyg	CF_01_unt	CF_02_unt	CF_03_unt	CF_01_hyg	CF_02_hyg	CF_03_hyg	PE_01_unt	PE_02_unt	PE_03_unt	PE_01_hyg	PE_02_hyg	PE_03_hyg	PP_01_unt	PP_02_unt	PP_03_unt	PP_01_hyg	PP_02_hyg	PP_03_hyg	RC_01_unt	RC_02_unt	RC_03_unt	RC_01_hyg	RC_02_hyg	RC_03_hyg	AP_01_unt	AP_02_unt	AP_03_unt	AP_01_hyg	AP_02_hyg	AP_03_hyg	CF_01_unt	CF_02_unt	CF_03_unt	CF_01_hyg
1	4b3442f5642e5d3e41acd3a812e638db	Fungi	Ascomycota	Ascomycota_cls_Incertae_sedis	Ascomycota_ord_Incertae_sedis	Ascomycota_fam_Incertae_sedis	Ascomycota_gen_Incertae_sedis	Ascomycota_sp	0.951425	1007	318	227	642	313	382	0	0	0	0	0	0	0	0	0	0	0	0	0	0	0	0	0	7	0	0	0	0	0	0	5.11921	1.63825	1.1581	2.76153	2.49006	2.17937	0	0	0	0
2	f6e425083161ceb9eb1fd29355102901	Fungi	Ascomycota	Ascomycota_cls_Incertae_sedis	Ascomycota_ord_Incertae_sedis	Ascomycota_fam_Incertae_sedis	Ascomycota_gen_Incertae_sedis	Ascomycota_sp	0.984018	11107	8503	11047	12301	7398	10139	0	0	0	0	0	0	0	0	0	0	0	0	0	0	0	0	0	0	0	0	0	0	0	313	56.4638	43.8051	56.3594	52.9121	58.8544	57.8446	0	0	0	0
								Ascomycota_sp		12114	8821	11274	12943	7711	10521	0	0	0	0	0	0	0	0	0	0	0	0	0	0	0	0	0	7	0	0	0	0	0	313	61.583	45.4433	57.5175	55.6736	61.3445	60.024	0	0	0	0
							Ascomycota_gen_Incertae_sedis			12114	8821	11274	12943	7711	10521	0	0	0	0	0	0	0	0	0	0	0	0	0	0	0	0	0	7	0	0	0	0	0	313	61.583	45.4433	57.5175	55.6736	61.3445	60.024	0	0	0	0
						Ascomycota_fam_Incertae_sedis				12114	8821	11274	12943	7711	10521	0	0	0	0	0	0	0	0	0	0	0	0	0	0	0	0	0	7	0	0	0	0	0	313	61.583	45.4433	57.5175	55.6736	61.3445	60.024	0	0	0	0
					Ascomycota_ord_Incertae_sedis					12114	8821	11274	12943	7711	10521	0	0	0	0	0	0	0	0	0	0	0	0	0	0	0	0	0	7	0	0	0	0	0	313	61.583	45.4433	57.5175	55.6736	61.3445	60.024	0	0	0	0
				Ascomycota_cls_Incertae_sedis						12114	8821	11274	12943	7711	10521	0	0	0	0	0	0	0	0	0	0	0	0	0	0	0	0	0	7	0	0	0	0	0	313	61.583	45.4433	57.5175	55.6736	61.3445	60.024	0	0	0	0
5	997cabda991ca083984f05c60b63350e	Fungi	Ascomycota	Dothideomycetes	Dothideales	Saccotheciaceae	Aureobasidium	Aureobasidium_pullulans	0.980049	0	0	0	0	0	0	0	0	0	0	0	0	0	0	0	0	0	0	0	0	16	0	0	0	0	0	0	0	0	0	0	0	0	0	0	0	0	0	0	0
								Aureobasidium_pullulans		0	0	0	0	0	0	0	0	0	0	0	0	0	0	0	0	0	0	0	0	16	0	0	0	0	0	0	0	0	0	0	0	0	0	0	0	0	0	0	0
							Aureobasidium			0	0	0	0	0	0	0	0	0	0	0	0	0	0	0	0	0	0	0	0	16	0	0	0	0	0	0	0	0	0	0	0	0	0	0	0	0	0	0	0
						Saccotheciaceae				0	0	0	0	0	0	0	0	0	0	0	0	0	0	0	0	0	0	0	0	16	0	0	0	0	0	0	0	0	0	0	0	0	0	0	0	0	0	0	0
					Dothideales					0	0	0	0	0	0	0	0	0	0	0	0	0	0	0	0	0	0	0	0	16	0	0	0	0	0	0	0	0	0	0	0	0	0	0	0	0	0	0	0
6	184a28d8ee3118f0e6043afdb83eb3ef	Fungi	Ascomycota	Dothideomycetes	Pleosporales	Pleosporaceae	Alternaria	NA	0.95153	0	0	0	0	0	0	0	0	0	0	0	4	0	0	0	0	0	0	0	0	0	0	0	0	0	0	0	0	0	0	0	0	0	0	0	0	0	0	0	0
								NA		0	0	0	0	0	0	0	0	0	0	0	4	0	0	0	0	0	0	0	0	0	0	0	0	0	0	0	0	0	0	0	0	0	0	0	0	0	0	0	0
							Alternaria			0	0	0	0	0	0	0	0	0	0	0	4	0	0	0	0	0	0	0	0	0	0	0	0	0	0	0	0	0	0	0	0	0	0	0	0	0	0	0	0
						Pleosporaceae				0	0	0	0	0	0	0	0	0	0	0	4	0	0	0	0	0	0	0	0	0	0	0	0	0	0	0	0	0	0	0	0	0	0	0	0	0	0	0	0
7	6045934815a065313de12236dd4f5964	Fungi	Ascomycota	Dothideomycetes	Pleosporales	NA	NA	NA	0.99986	0	72	0	68	49	31	0	0	0	0	0	0	0	0	0	0	0	0	0	0	0	0	0	0	0	0	0	0	0	0	0	0.370924	0	0.292498	0.389817	0.17686	0	0	0	0
8	909f9668f168d1f97af03b52842eb605	Fungi	Ascomycota	Dothideomycetes	Pleosporales	NA	NA	NA	0.999923	118	176	80	254	145	127	0	0	0	0	0	0	0	0	0	0	0	0	0	0	0	0	0	0	0	0	0	0	0	6	0.599868	0.906702	0.408142	1.09257	1.15354	0.724555	0	0	0	0
9	508b8adfe3ac4fb67bb211089a43dbe2	Fungi	Ascomycota	Dothideomycetes	Pleosporales	NA	NA	NA	1	0	0	0	0	0	0	0	0	0	0	0	0	0	0	0	0	0	0	0	0	4	0	0	0	0	0	0	0	0	0	0	0	0	0	0	0	0	0	0	0
								NA		118	248	80	322	194	158	0	0	0	0	0	0	0	0	0	0	0	0	0	0	4	0	0	0	0	0	0	0	0	6	0.599868	1.27763	0.408142	1.38507	1.54336	0.901415	0	0	0	0
							NA			118	248	80	322	194	158	0	0	0	0	0	0	0	0	0	0	0	0	0	0	4	0	0	0	0	0	0	0	0	6	0.599868	1.27763	0.408142	1.38507	1.54336	0.901415	0	0	0	0
						NA				118	248	80	322	194	158	0	0	0	0	0	0	0	0	0	0	0	0	0	0	4	0	0	0	0	0	0	0	0	6	0.599868	1.27763	0.408142	1.38507	1.54336	0.901415	0	0	0	0
					Pleosporales					118	248	80	322	194	158	0	0	0	0	0	4	0	0	0	0	0	0	0	0	4	0	0	0	0	0	0	0	0	6	0.599868	1.27763	0.408142	1.38507	1.54336	0.901415	0	0	0	0
				Dothideomycetes						118	248	80	322	194	158	0	0	0	0	0	4	0	0	0	0	0	0	0	0	20	0	0	0	0	0	0	0	0	6	0.599868	1.27763	0.408142	1.38507	1.54336	0.901415	0	0	0	0
10	130e6080e213d4b7583f55c2adab4205	Fungi	Ascomycota	Eurotiomycetes	Chaetothyriales	Herpotrichiellaceae	Exophiala	NA	0.999033	167	0	0	263	0	0	0	0	0	0	0	0	0	0	0	0	0	0	0	0	0	0	0	0	0	0	0	0	0	0	0.848965	0	0	1.13128	0	0	0	0	0	0
11	494e08afab4a5130b6bfbdf05a57824e	Fungi	Ascomycota	Eurotiomycetes	Chaetothyriales	Herpotrichiellaceae	Exophiala	NA	0.9991	0	151	0	0	128	176	0	0	0	0	0	0	0	0	0	0	0	0	0	0	0	0	0	0	0	0	0	0	0	0	0	0.777909	0	0	1.0183	1.00411	0	0	0	0
12	af0aec96fa3466be3c7026b28fab07a1	Fungi	Ascomycota	Eurotiomycetes	Chaetothyriales	Herpotrichiellaceae	Exophiala	NA	0.999112	0	0	241	0	0	0	0	0	0	0	0	0	0	0	0	0	0	0	0	0	0	0	0	0	0	0	0	0	0	0	0	0	1.22953	0	0	0	0	0	0	0
								NA		167	151	241	263	128	176	0	0	0	0	0	0	0	0	0	0	0	0	0	0	0	0	0	0	0	0	0	0	0	0	0.848965	0.777909	1.22953	1.13128	1.0183	1.00411	0	0	0	0
							Exophiala			167	151	241	263	128	176	0	0	0	0	0	0	0	0	0	0	0	0	0	0	0	0	0	0	0	0	0	0	0	0	0.848965	0.777909	1.22953	1.13128	1.0183	1.00411	0	0	0	0
13	afc6a9ede748e118d77d3afcb406e867	Fungi	Ascomycota	Eurotiomycetes	Chaetothyriales	Herpotrichiellaceae	Herpotrichiellaceae_gen_Incertae_sedis	Herpotrichiellaceae_sp	0.968591	0	18	0	0	0	0	0	0	0	0	0	0	0	0	0	0	0	0	0	0	0	0	0	0	0	0	0	0	0	0	0	0.0927309	0	0	0	0	0	0	0	0
14	b6bcb1b403490ec235d074e71910a763	Fungi	Ascomycota	Eurotiomycetes	Chaetothyriales	Herpotrichiellaceae	Herpotrichiellaceae_gen_Incertae_sedis	Herpotrichiellaceae_sp	0.969166	0	0	0	67	0	0	0	0	0	0	0	0	0	0	0	0	0	0	0	0	0	0	0	0	0	0	0	0	0	0	0	0	0	0.288197	0	0	0	0	0	0
15	a1db65a31bf0d5e875cb1bf2290a91ca	Fungi	Ascomycota	Eurotiomycetes	Chaetothyriales	Herpotrichiellaceae	Herpotrichiellaceae_gen_Incertae_sedis	Herpotrichiellaceae_sp	0.969439	0	0	0	0	40	0	0	0	0	0	0	0	0	0	0	0	0	0	0	0	0	0	0	0	0	0	0	0	0	0	0	0	0	0	0.318218	0	0	0	0	0
16	d0be9f96ba98e19ddfaaf3aaf0984a74	Fungi	Ascomycota	Eurotiomycetes	Chaetothyriales	Herpotrichiellaceae	Herpotrichiellaceae_gen_Incertae_sedis	Herpotrichiellaceae_sp	0.97557	0	5	0	0	0	25	0	0	0	0	0	0	0	0	0	0	0	0	0	0	0	0	0	0	0	0	0	0	0	0	0	0.0257586	0	0	0	0.142629	0	0	0	0
17	aad891de1e93a91dec462e2c5c2db13f	Fungi	Ascomycota	Eurotiomycetes	Chaetothyriales	Herpotrichiellaceae	Herpotrichiellaceae_gen_Incertae_sedis	Herpotrichiellaceae_sp	0.975989	33	0	0	38	0	0	0	0	0	0	0	0	0	0	0	0	0	0	0	0	0	0	0	0	0	0	0	0	0	0	0.16776	0	0	0.163455	0	0	0	0	0	0
18	5add8a607c0837115982a7eeb87bf46c	Fungi	Ascomycota	Eurotiomycetes	Chaetothyriales	Herpotrichiellaceae	Herpotrichiellaceae_gen_Incertae_sedis	Herpotrichiellaceae_sp	0.976188	0	0	0	0	24	0	0	0	0	0	0	0	0	0	0	0	0	0	0	0	0	0	0	0	0	0	0	0	0	0	0	0	0	0	0.190931	0	0	0	0	0
19	66a860abba0a4af95c7c4efb409f8f59	Fungi	Ascomycota	Eurotiomycetes	Chaetothyriales	Herpotrichiellaceae	Herpotrichiellaceae_gen_Incertae_sedis	Herpotrichiellaceae_sp	0.976255	0	0	21	0	0	0	0	0	0	0	0	0	0	0	0	0	0	0	0	0	0	0	0	0	0	0	0	0	0	0	0	0	0.107137	0	0	0	0	0	0	0
20	c80cfdb6e3cf64fa8229177f77c4a1c3	Fungi	Ascomycota	Eurotiomycetes	Chaetothyriales	Herpotrichiellaceae	Herpotrichiellaceae_gen_Incertae_sedis	Herpotrichiellaceae_sp	0.99867	0	0	0	0	0	67	0	0	0	0	0	0	0	0	0	0	0	0	0	0	0	0	0	0	0	0	0	0	0	0	0	0	0	0	0	0.382246	0	0	0	0
21	a0fc189ce2bc205384b7d0c3979548e2	Fungi	Ascomycota	Eurotiomycetes	Chaetothyriales	Herpotrichiellaceae	Herpotrichiellaceae_gen_Incertae_sedis	Herpotrichiellaceae_sp	0.998698	60	0	0	0	0	0	0	0	0	0	0	0	0	0	0	0	0	0	0	0	0	0	0	0	0	0	0	0	0	0	0.305018	0	0	0	0	0	0	0	0	0
22	2a232ca832b554d093c8f24374cc5759	Fungi	Ascomycota	Eurotiomycetes	Chaetothyriales	Herpotrichiellaceae	Herpotrichiellaceae_gen_Incertae_sedis	Herpotrichiellaceae_sp	0.998703	0	0	41	0	0	0	0	0	0	0	0	0	0	0	0	0	0	0	0	0	0	0	0	0	0	0	0	0	0	0	0	0	0.209173	0	0	0	0	0	0	0
23	e0ac2843073e267ad8df3e43d14f0ecd	Fungi	Ascomycota	Eurotiomycetes	Chaetothyriales	Herpotrichiellaceae	Herpotrichiellaceae_gen_Incertae_sedis	Herpotrichiellaceae_sp	0.998733	0	0	0	55	0	0	0	0	0	0	0	0	0	0	0	0	0	0	0	0	0	0	0	0	0	0	0	0	0	0	0	0	0	0.236579	0	0	0	0	0	0
24	dcb71d0abfe72fc4b717dcbda8b22404	Fungi	Ascomycota	Eurotiomycetes	Chaetothyriales	Herpotrichiellaceae	Herpotrichiellaceae_gen_Incertae_sedis	Herpotrichiellaceae_sp	0.99876	0	0	0	0	35	0	0	0	0	0	0	0	0	0	0	0	0	0	0	0	0	0	0	0	0	0	0	0	0	0	0	0	0	0	0.278441	0	0	0	0	0
								Herpotrichiellaceae_sp		93	23	62	160	99	92	0	0	0	0	0	0	0	0	0	0	0	0	0	0	0	0	0	0	0	0	0	0	0	0	0.472777	0.11849	0.31631	0.688231	0.787589	0.524874	0	0	0	0
							Herpotrichiellaceae_gen_Incertae_sedis			93	23	62	160	99	92	0	0	0	0	0	0	0	0	0	0	0	0	0	0	0	0	0	0	0	0	0	0	0	0	0.472777	0.11849	0.31631	0.688231	0.787589	0.524874	0	0	0	0
						Herpotrichiellaceae				260	174	303	423	227	268	0	0	0	0	0	0	0	0	0	0	0	0	0	0	0	0	0	0	0	0	0	0	0	0	1.32174	0.896399	1.54584	1.81951	1.80589	1.52898	0	0	0	0
					Chaetothyriales					260	174	303	423	227	268	0	0	0	0	0	0	0	0	0	0	0	0	0	0	0	0	0	0	0	0	0	0	0	0	1.32174	0.896399	1.54584	1.81951	1.80589	1.52898	0	0	0	0
25	2fc4fa270a70204153f2ef16b6d845cf	Fungi	Ascomycota	Eurotiomycetes	Eurotiales	Aspergillaceae	Aspergillus	Aspergillus_versicolor	0.992546	0	0	0	0	0	0	0	0	0	0	0	0	0	0	0	0	0	0	0	0	0	13	0	0	0	0	0	0	0	0	0	0	0	0	0	0	0	0	0	0
								Aspergillus_versicolor		0	0	0	0	0	0	0	0	0	0	0	0	0	0	0	0	0	0	0	0	0	13	0	0	0	0	0	0	0	0	0	0	0	0	0	0	0	0	0	0
							Aspergillus			0	0	0	0	0	0	0	0	0	0	0	0	0	0	0	0	0	0	0	0	0	13	0	0	0	0	0	0	0	0	0	0	0	0	0	0	0	0	0	0
						Aspergillaceae				0	0	0	0	0	0	0	0	0	0	0	0	0	0	0	0	0	0	0	0	0	13	0	0	0	0	0	0	0	0	0	0	0	0	0	0	0	0	0	0
26	fe00ff6686fed24e6b4a81b8f02057c5	Fungi	Ascomycota	Eurotiomycetes	Eurotiales	Trichocomaceae	Talaromyces	NA	0.999266	0	6	42	239	24	19	0	0	0	0	0	0	0	0	0	0	0	0	0	0	0	0	0	0	0	0	0	0	0	0	0	0.0309103	0.214275	1.02805	0.190931	0.108398	0	0	0	0
								NA		0	6	42	239	24	19	0	0	0	0	0	0	0	0	0	0	0	0	0	0	0	0	0	0	0	0	0	0	0	0	0	0.0309103	0.214275	1.02805	0.190931	0.108398	0	0	0	0
							Talaromyces			0	6	42	239	24	19	0	0	0	0	0	0	0	0	0	0	0	0	0	0	0	0	0	0	0	0	0	0	0	0	0	0.0309103	0.214275	1.02805	0.190931	0.108398	0	0	0	0
						Trichocomaceae				0	6	42	239	24	19	0	0	0	0	0	0	0	0	0	0	0	0	0	0	0	0	0	0	0	0	0	0	0	0	0	0.0309103	0.214275	1.02805	0.190931	0.108398	0	0	0	0
					Eurotiales					0	6	42	239	24	19	0	0	0	0	0	0	0	0	0	0	0	0	0	0	0	13	0	0	0	0	0	0	0	0	0	0.0309103	0.214275	1.02805	0.190931	0.108398	0	0	0	0
				Eurotiomycetes						260	180	345	662	251	287	0	0	0	0	0	0	0	0	0	0	0	0	0	0	0	13	0	0	0	0	0	0	0	0	1.32174	0.927309	1.76011	2.84756	1.99682	1.63738	0	0	0	0
27	a0e421ec62e45104db4096f882296597	Fungi	Ascomycota	Laboulbeniomycetes	Pyxidiophorales	Pyxidiophoraceae	Pyxidiophora	Pyxidiophora_arvernensis	0.979758	0	0	0	0	0	0	0	0	0	0	0	0	0	0	0	0	0	2	0	0	0	0	0	0	0	0	0	0	0	0	0	0	0	0	0	0	0	0	0	0
								Pyxidiophora_arvernensis		0	0	0	0	0	0	0	0	0	0	0	0	0	0	0	0	0	2	0	0	0	0	0	0	0	0	0	0	0	0	0	0	0	0	0	0	0	0	0	0
							Pyxidiophora			0	0	0	0	0	0	0	0	0	0	0	0	0	0	0	0	0	2	0	0	0	0	0	0	0	0	0	0	0	0	0	0	0	0	0	0	0	0	0	0
						Pyxidiophoraceae				0	0	0	0	0	0	0	0	0	0	0	0	0	0	0	0	0	2	0	0	0	0	0	0	0	0	0	0	0	0	0	0	0	0	0	0	0	0	0	0
					Pyxidiophorales					0	0	0	0	0	0	0	0	0	0	0	0	0	0	0	0	0	2	0	0	0	0	0	0	0	0	0	0	0	0	0	0	0	0	0	0	0	0	0	0
				Laboulbeniomycetes						0	0	0	0	0	0	0	0	0	0	0	0	0	0	0	0	0	2	0	0	0	0	0	0	0	0	0	0	0	0	0	0	0	0	0	0	0	0	0	0
28	ddebe306f39f9f456a23cb8a1ecf8f3d	Fungi	Ascomycota	Leotiomycetes	Helotiales	NA	NA	NA	0.989564	0	0	0	0	0	0	0	0	0	0	0	0	0	0	0	0	0	0	0	5	0	0	0	0	0	0	0	0	0	0	0	0	0	0	0	0	0	0	0	0
								NA		0	0	0	0	0	0	0	0	0	0	0	0	0	0	0	0	0	0	0	5	0	0	0	0	0	0	0	0	0	0	0	0	0	0	0	0	0	0	0	0
							NA			0	0	0	0	0	0	0	0	0	0	0	0	0	0	0	0	0	0	0	5	0	0	0	0	0	0	0	0	0	0	0	0	0	0	0	0	0	0	0	0
						NA				0	0	0	0	0	0	0	0	0	0	0	0	0	0	0	0	0	0	0	5	0	0	0	0	0	0	0	0	0	0	0	0	0	0	0	0	0	0	0	0
					Helotiales					0	0	0	0	0	0	0	0	0	0	0	0	0	0	0	0	0	0	0	5	0	0	0	0	0	0	0	0	0	0	0	0	0	0	0	0	0	0	0	0
				Leotiomycetes						0	0	0	0	0	0	0	0	0	0	0	0	0	0	0	0	0	0	0	5	0	0	0	0	0	0	0	0	0	0	0	0	0	0	0	0	0	0	0	0
29	2b9489bbf6050936bae252c192a7085b	Fungi	Ascomycota	Pezizomycetes	Pezizales	Pyronemataceae	Pyronemataceae_gen_Incertae_sedis	Pyronemataceae_sp	0.996368	0	0	0	0	0	0	0	0	0	0	0	0	0	0	0	0	0	0	0	0	0	22	0	0	0	0	0	0	0	0	0	0	0	0	0	0	0	0	0	0
								Pyronemataceae_sp		0	0	0	0	0	0	0	0	0	0	0	0	0	0	0	0	0	0	0	0	0	22	0	0	0	0	0	0	0	0	0	0	0	0	0	0	0	0	0	0
							Pyronemataceae_gen_Incertae_sedis			0	0	0	0	0	0	0	0	0	0	0	0	0	0	0	0	0	0	0	0	0	22	0	0	0	0	0	0	0	0	0	0	0	0	0	0	0	0	0	0
						Pyronemataceae				0	0	0	0	0	0	0	0	0	0	0	0	0	0	0	0	0	0	0	0	0	22	0	0	0	0	0	0	0	0	0	0	0	0	0	0	0	0	0	0
					Pezizales					0	0	0	0	0	0	0	0	0	0	0	0	0	0	0	0	0	0	0	0	0	22	0	0	0	0	0	0	0	0	0	0	0	0	0	0	0	0	0	0
				Pezizomycetes						0	0	0	0	0	0	0	0	0	0	0	0	0	0	0	0	0	0	0	0	0	22	0	0	0	0	0	0	0	0	0	0	0	0	0	0	0	0	0	0
30	690a8fbf0db318c462307c646df7c6a6	Fungi	Ascomycota	Saccharomycetes	Saccharomycetales	Debaryomycetaceae	Meyerozyma	Meyerozyma_guilliermondii	0.940388	0	10	0	0	0	18	0	0	0	0	0	0	0	0	0	0	0	0	0	0	0	0	0	0	0	0	0	0	0	0	0	0.0515172	0	0	0	0.102693	0	0	0	0
31	4a441971611f05163f75d0c3a890b7aa	Fungi	Ascomycota	Saccharomycetes	Saccharomycetales	Debaryomycetaceae	Meyerozyma	Meyerozyma_guilliermondii	0.964249	0	0	0	0	0	0	0	0	0	0	0	0	0	0	0	0	0	0	0	0	0	0	9	0	0	0	0	0	0	0	0	0	0	0	0	0	0	0	0	0
								Meyerozyma_guilliermondii		0	10	0	0	0	18	0	0	0	0	0	0	0	0	0	0	0	0	0	0	0	0	9	0	0	0	0	0	0	0	0	0.0515172	0	0	0	0.102693	0	0	0	0
32	fde0a3e3782cfc2962a0f06a7cc5d896	Fungi	Ascomycota	Saccharomycetes	Saccharomycetales	Debaryomycetaceae	Meyerozyma	NA	1	0	0	0	0	13	0	0	0	0	0	0	0	0	0	0	0	0	0	0	0	0	0	0	0	0	0	0	0	0	0	0	0	0	0	0.103421	0	0	0	0	0
33	88aa425729ffe3a111295c55d4294395	Fungi	Ascomycota	Saccharomycetes	Saccharomycetales	Debaryomycetaceae	Meyerozyma	NA	1	46	0	0	32	0	0	0	0	0	0	0	0	0	0	0	0	0	0	0	0	0	0	0	0	0	0	0	0	0	0	0.233847	0	0	0.137646	0	0	0	0	0	0
34	41eb9ac988abca4a48e6095cd1fbfcb0	Fungi	Ascomycota	Saccharomycetes	Saccharomycetales	Debaryomycetaceae	Meyerozyma	NA	1	0	0	19	0	0	0	0	0	0	0	0	0	0	0	0	0	0	0	0	0	0	0	0	0	0	0	0	0	0	0	0	0	0.0969338	0	0	0	0	0	0	0
								NA		46	0	19	32	13	0	0	0	0	0	0	0	0	0	0	0	0	0	0	0	0	0	0	0	0	0	0	0	0	0	0.233847	0	0.0969338	0.137646	0.103421	0	0	0	0	0
							Meyerozyma			46	10	19	32	13	18	0	0	0	0	0	0	0	0	0	0	0	0	0	0	0	0	9	0	0	0	0	0	0	0	0.233847	0.0515172	0.0969338	0.137646	0.103421	0.102693	0	0	0	0
						Debaryomycetaceae				46	10	19	32	13	18	0	0	0	0	0	0	0	0	0	0	0	0	0	0	0	0	9	0	0	0	0	0	0	0	0.233847	0.0515172	0.0969338	0.137646	0.103421	0.102693	0	0	0	0
35	471fb51dfb7b5f00ee026311b1e0823d	Fungi	Ascomycota	Saccharomycetes	Saccharomycetales	Dipodascaceae	NA	NA	0.995392	0	0	0	0	0	0	0	0	0	0	0	0	3	0	0	0	0	0	0	0	0	0	0	0	0	0	0	0	0	0	0	0	0	0	0	0	0	0	0	0
								NA		0	0	0	0	0	0	0	0	0	0	0	0	3	0	0	0	0	0	0	0	0	0	0	0	0	0	0	0	0	0	0	0	0	0	0	0	0	0	0	0
							NA			0	0	0	0	0	0	0	0	0	0	0	0	3	0	0	0	0	0	0	0	0	0	0	0	0	0	0	0	0	0	0	0	0	0	0	0	0	0	0	0
						Dipodascaceae				0	0	0	0	0	0	0	0	0	0	0	0	3	0	0	0	0	0	0	0	0	0	0	0	0	0	0	0	0	0	0	0	0	0	0	0	0	0	0	0
36	5d69081ee824bef2c33c39ce053c19c8	Fungi	Ascomycota	Saccharomycetes	Saccharomycetales	Lipomycetaceae	Dipodascopsis	Dipodascopsis_sp	1	0	0	0	0	2069	0	0	0	0	0	0	0	0	0	0	0	0	0	0	0	0	0	0	0	0	0	0	0	0	87	0	0	0	0	16.4598	0	0	0	0	0
37	287c9b0907b62aecd022290c5fcbcafc	Fungi	Ascomycota	Saccharomycetes	Saccharomycetales	Lipomycetaceae	Dipodascopsis	Dipodascopsis_sp	1	3718	0	0	4953	0	0	0	0	0	0	0	0	0	0	0	0	0	0	0	0	0	0	0	0	0	0	0	0	0	0	18.9009	0	0	21.3051	0	0	0	0	0	0
38	72e4e476533014ea8a15d467847ad9f2	Fungi	Ascomycota	Saccharomycetes	Saccharomycetales	Lipomycetaceae	Dipodascopsis	Dipodascopsis_sp	1	0	0	4227	0	0	0	0	0	0	0	0	0	0	0	0	0	0	0	0	0	0	0	0	0	0	0	0	0	0	0	0	0	21.5652	0	0	0	0	0	0	0
39	f1e9772c3a209d032bf8a241c523d5a3	Fungi	Ascomycota	Saccharomycetes	Saccharomycetales	Lipomycetaceae	Dipodascopsis	Dipodascopsis_sp	1	0	2092	0	0	0	3307	0	0	0	0	0	0	0	0	0	0	0	0	0	0	0	0	0	0	0	0	0	0	0	0	0	10.7774	0	0	0	18.867	0	0	0	0
								Dipodascopsis_sp		3718	2092	4227	4953	2069	3307	0	0	0	0	0	0	0	0	0	0	0	0	0	0	0	0	0	0	0	0	0	0	0	87	18.9009	10.7774	21.5652	21.3051	16.4598	18.867	0	0	0	0
							Dipodascopsis			3718	2092	4227	4953	2069	3307	0	0	0	0	0	0	0	0	0	0	0	0	0	0	0	0	0	0	0	0	0	0	0	87	18.9009	10.7774	21.5652	21.3051	16.4598	18.867	0	0	0	0
						Lipomycetaceae				3718	2092	4227	4953	2069	3307	0	0	0	0	0	0	0	0	0	0	0	0	0	0	0	0	0	0	0	0	0	0	0	87	18.9009	10.7774	21.5652	21.3051	16.4598	18.867	0	0	0	0
40	9ea15ae92810041e1c810d7ca68a2a24	Fungi	Ascomycota	Saccharomycetes	Saccharomycetales	Metschnikowiaceae	Kodamaea	Kodamaea_ohmeri	1	0	0	0	0	0	0	0	0	0	3	0	0	0	0	0	0	0	0	0	0	0	0	0	0	0	0	0	0	0	0	0	0	0	0	0	0	0	0	0	0.0254604
								Kodamaea_ohmeri		0	0	0	0	0	0	0	0	0	3	0	0	0	0	0	0	0	0	0	0	0	0	0	0	0	0	0	0	0	0	0	0	0	0	0	0	0	0	0	0.0254604
							Kodamaea			0	0	0	0	0	0	0	0	0	3	0	0	0	0	0	0	0	0	0	0	0	0	0	0	0	0	0	0	0	0	0	0	0	0	0	0	0	0	0	0.0254604
						Metschnikowiaceae				0	0	0	0	0	0	0	0	0	3	0	0	0	0	0	0	0	0	0	0	0	0	0	0	0	0	0	0	0	0	0	0	0	0	0	0	0	0	0	0.0254604
41	5150d27086e952358b0753c7551fa41d	Fungi	Ascomycota	Saccharomycetes	Saccharomycetales	Phaffomycetaceae	Barnettozyma	Barnettozyma_californica	0.975284	0	0	0	0	0	0	0	0	0	0	0	0	0	0	0	0	0	0	0	10	0	0	0	0	0	0	0	0	0	0	0	0	0	0	0	0	0	0	0	0
42	2b1f6707b3268c1169373954f5802bcd	Fungi	Ascomycota	Saccharomycetes	Saccharomycetales	Phaffomycetaceae	Barnettozyma	Barnettozyma_californica	0.999721	0	0	0	0	0	0	0	0	0	0	0	0	0	0	0	0	0	0	0	0	5	0	104	0	0	0	0	0	0	0	0	0	0	0	0	0	0	0	0	0
43	d8670e96a1e87399c4f81b05efba7c1c	Fungi	Ascomycota	Saccharomycetes	Saccharomycetales	Phaffomycetaceae	Barnettozyma	Barnettozyma_californica	1	0	0	0	0	0	0	0	0	0	0	0	0	0	6	0	0	9	0	18	0	22	23	0	0	0	0	0	0	0	0	0	0	0	0	0	0	0	0	0	0
								Barnettozyma_californica		0	0	0	0	0	0	0	0	0	0	0	0	0	6	0	0	9	0	18	10	27	23	104	0	0	0	0	0	0	0	0	0	0	0	0	0	0	0	0	0
							Barnettozyma			0	0	0	0	0	0	0	0	0	0	0	0	0	6	0	0	9	0	18	10	27	23	104	0	0	0	0	0	0	0	0	0	0	0	0	0	0	0	0	0
44	0fc24c63f5c44f14168fbcf1f98488a1	Fungi	Ascomycota	Saccharomycetes	Saccharomycetales	Phaffomycetaceae	Starmera	Starmera_stellimalicola	0.991694	0	3	0	0	0	0	0	0	0	0	0	0	0	0	0	0	0	0	0	0	0	0	0	0	0	0	0	0	0	0	0	0.0154552	0	0	0	0	0	0	0	0
								Starmera_stellimalicola		0	3	0	0	0	0	0	0	0	0	0	0	0	0	0	0	0	0	0	0	0	0	0	0	0	0	0	0	0	0	0	0.0154552	0	0	0	0	0	0	0	0
							Starmera			0	3	0	0	0	0	0	0	0	0	0	0	0	0	0	0	0	0	0	0	0	0	0	0	0	0	0	0	0	0	0	0.0154552	0	0	0	0	0	0	0	0
45	91e318360246bdc570ffcc2bfcda1dbb	Fungi	Ascomycota	Saccharomycetes	Saccharomycetales	Phaffomycetaceae	Wickerhamomyces	Wickerhamomyces_anomalus	0.99901	0	0	0	0	0	0	0	0	0	3	0	0	0	0	0	0	0	0	0	0	0	0	0	0	0	0	0	0	0	0	0	0	0	0	0	0	0	0	0	0.0254604
								Wickerhamomyces_anomalus		0	0	0	0	0	0	0	0	0	3	0	0	0	0	0	0	0	0	0	0	0	0	0	0	0	0	0	0	0	0	0	0	0	0	0	0	0	0	0	0.0254604
							Wickerhamomyces			0	0	0	0	0	0	0	0	0	3	0	0	0	0	0	0	0	0	0	0	0	0	0	0	0	0	0	0	0	0	0	0	0	0	0	0	0	0	0	0.0254604
						Phaffomycetaceae				0	3	0	0	0	0	0	0	0	3	0	0	0	6	0	0	9	0	18	10	27	23	104	0	0	0	0	0	0	0	0	0.0154552	0	0	0	0	0	0	0	0.0254604
46	44caa1be73242321a07262820ef8ae6d	Fungi	Ascomycota	Saccharomycetes	Saccharomycetales	Saccharomycetaceae	Saccharomyces	Saccharomyces_cerevisiae	0.990937	0	0	0	0	0	0	4	0	0	0	0	0	0	0	0	0	0	0	0	0	0	0	0	0	0	0	0	0	0	0	0	0	0	0	0	0	0.0122126	0	0	0
								Saccharomyces_cerevisiae		0	0	0	0	0	0	4	0	0	0	0	0	0	0	0	0	0	0	0	0	0	0	0	0	0	0	0	0	0	0	0	0	0	0	0	0	0.0122126	0	0	0
							Saccharomyces			0	0	0	0	0	0	4	0	0	0	0	0	0	0	0	0	0	0	0	0	0	0	0	0	0	0	0	0	0	0	0	0	0	0	0	0	0.0122126	0	0	0
47	a41c43582142d044f8f0d2e7f1590bb1	Fungi	Ascomycota	Saccharomycetes	Saccharomycetales	Saccharomycetaceae	Zygosaccharomyces	Zygosaccharomyces_bailii	0.977761	0	28	0	0	0	35	0	0	0	0	0	0	0	0	0	0	0	0	0	0	0	0	0	0	0	0	0	0	0	0	0	0.144248	0	0	0	0.199681	0	0	0	0
48	8c8820bb22356aa041885cb311bc7fe4	Fungi	Ascomycota	Saccharomycetes	Saccharomycetales	Saccharomycetaceae	Zygosaccharomyces	Zygosaccharomyces_bailii	0.977768	0	0	45	0	0	0	0	0	0	0	0	0	0	0	0	0	0	0	0	0	0	0	0	0	0	0	0	0	0	0	0	0	0.22958	0	0	0	0	0	0	0
49	bd7006e98e97e6a92d6b8fc0c0ec5bea	Fungi	Ascomycota	Saccharomycetes	Saccharomycetales	Saccharomycetaceae	Zygosaccharomyces	Zygosaccharomyces_bailii	0.977774	27	0	0	47	0	0	0	0	0	0	0	0	0	0	0	0	0	0	0	0	0	0	0	0	0	0	0	0	0	0	0.137258	0	0	0.202168	0	0	0	0	0	0
50	81cc4f003293e92038ec533df9923fc2	Fungi	Ascomycota	Saccharomycetes	Saccharomycetales	Saccharomycetaceae	Zygosaccharomyces	Zygosaccharomyces_bailii	0.977778	0	0	0	0	31	0	0	0	0	0	0	0	0	0	0	0	0	0	0	0	0	0	0	0	0	0	0	0	0	0	0	0	0	0	0.246619	0	0	0	0	0
								Zygosaccharomyces_bailii		27	28	45	47	31	35	0	0	0	0	0	0	0	0	0	0	0	0	0	0	0	0	0	0	0	0	0	0	0	0	0.137258	0.144248	0.22958	0.202168	0.246619	0.199681	0	0	0	0
							Zygosaccharomyces			27	28	45	47	31	35	0	0	0	0	0	0	0	0	0	0	0	0	0	0	0	0	0	0	0	0	0	0	0	0	0.137258	0.144248	0.22958	0.202168	0.246619	0.199681	0	0	0	0
						Saccharomycetaceae				27	28	45	47	31	35	4	0	0	0	0	0	0	0	0	0	0	0	0	0	0	0	0	0	0	0	0	0	0	0	0.137258	0.144248	0.22958	0.202168	0.246619	0.199681	0.0122126	0	0	0
54	c6ed8ebe517fca53abbe78d37615e1c5	Fungi	Ascomycota	Saccharomycetes	Saccharomycetales	Saccharomycetales_fam_Incertae_sedis	Diutina	Diutina_rugosa	0.970933	0	0	0	0	0	0	33	0	79	0	0	0	0	0	0	0	0	0	0	0	0	0	0	0	0	0	0	0	0	0	0	0	0	0	0	0	0.100754	0	0.303578	0
55	4ed113c3c1c320c34a8b43743d38593d	Fungi	Ascomycota	Saccharomycetes	Saccharomycetales	Saccharomycetales_fam_Incertae_sedis	Diutina	Diutina_rugosa	0.99925	0	0	0	0	0	0	441	0	1049	0	294	93	0	0	0	0	0	0	0	0	0	0	0	0	0	84	0	0	96	0	0	0	0	0	0	0	1.34644	0	4.03105	0
56	378df099c1e7cf289e02f57ceff0c7c9	Fungi	Ascomycota	Saccharomycetes	Saccharomycetales	Saccharomycetales_fam_Incertae_sedis	Diutina	Diutina_rugosa	0.999975	0	0	0	0	2	0	0	0	0	0	0	0	0	0	0	0	0	0	0	0	0	0	0	0	0	0	0	0	0	0	0	0	0	0	0.0159109	0	0	0	0	0
57	bc45becf81a2e88184866d699072040c	Fungi	Ascomycota	Saccharomycetes	Saccharomycetales	Saccharomycetales_fam_Incertae_sedis	Diutina	Diutina_rugosa	0.999982	0	0	0	0	0	8	3803	2298	4102	7700	4189	3105	5	22	2	11	2	14	0	49	0	0	22	28	1760	1480	2188	520	1458	1835	0	0	0	0	0	0.0456413	11.6112	8.3979	15.763	65.3484
								Diutina_rugosa		0	0	0	0	2	8	4277	2298	5230	7700	4483	3198	5	22	2	11	2	14	0	49	0	0	22	28	1760	1564	2188	520	1554	1835	0	0	0	0	0.0159109	0.0456413	13.0583	8.3979	20.0976	65.3484
							Diutina			0	0	0	0	2	8	4277	2298	5230	7700	4483	3198	5	22	2	11	2	14	0	49	0	0	22	28	1760	1564	2188	520	1554	1835	0	0	0	0	0.0159109	0.0456413	13.0583	8.3979	20.0976	65.3484
58	193c8e0e3bfb27df0be5f3f25f0e4f5e	Fungi	Ascomycota	Saccharomycetes	Saccharomycetales	Saccharomycetales_fam_Incertae_sedis	Hyphopichia	Hyphopichia_burtonii	0.986484	0	0	0	0	0	0	0	0	0	0	0	0	0	4	0	0	0	0	0	0	0	0	0	0	0	0	0	0	0	0	0	0	0	0	0	0	0	0	0	0
59	c0bae8457ebf38ff7d19b2003bbf0b95	Fungi	Ascomycota	Saccharomycetes	Saccharomycetales	Saccharomycetales_fam_Incertae_sedis	Hyphopichia	Hyphopichia_burtonii	0.999455	0	0	0	0	0	0	0	0	0	0	0	0	0	0	0	0	0	0	0	0	0	0	27	0	0	0	0	0	0	0	0	0	0	0	0	0	0	0	0	0
								Hyphopichia_burtonii		0	0	0	0	0	0	0	0	0	0	0	0	0	4	0	0	0	0	0	0	0	0	27	0	0	0	0	0	0	0	0	0	0	0	0	0	0	0	0	0
							Hyphopichia			0	0	0	0	0	0	0	0	0	0	0	0	0	4	0	0	0	0	0	0	0	0	27	0	0	0	0	0	0	0	0	0	0	0	0	0	0	0	0	0
60	499978c5deefb7ec625675e5e66304bf	Fungi	Ascomycota	Saccharomycetes	Saccharomycetales	Saccharomycetales_fam_Incertae_sedis	Saccharomycetales_gen_Incertae_sedis	Saccharomycetales_sp	0.996767	0	0	0	0	37	0	0	0	0	0	0	0	0	0	0	0	0	0	0	0	0	0	0	0	0	0	0	0	0	0	0	0	0	0	0.294352	0	0	0	0	0
61	bc438d976ae6804052b5056bbace6789	Fungi	Ascomycota	Saccharomycetes	Saccharomycetales	Saccharomycetales_fam_Incertae_sedis	Saccharomycetales_gen_Incertae_sedis	Saccharomycetales_sp	0.99737	0	0	0	60	0	0	0	0	0	0	0	0	0	0	0	0	0	0	0	0	0	0	0	0	0	0	0	0	0	0	0	0	0	0.258087	0	0	0	0	0	0
62	6fd843e16f28c406525e7a96a0561fa5	Fungi	Ascomycota	Saccharomycetes	Saccharomycetales	Saccharomycetales_fam_Incertae_sedis	Saccharomycetales_gen_Incertae_sedis	Saccharomycetales_sp	0.99825	0	0	0	0	0	32	0	0	0	0	0	0	0	0	0	0	0	0	0	0	0	0	0	0	0	0	0	0	0	0	0	0	0	0	0	0.182565	0	0	0	0
63	4e3d829eebb07ac3884fbb7d3882599b	Fungi	Ascomycota	Saccharomycetes	Saccharomycetales	Saccharomycetales_fam_Incertae_sedis	Saccharomycetales_gen_Incertae_sedis	Saccharomycetales_sp	0.999906	0	0	0	0	110	0	0	0	0	0	0	0	0	0	0	0	0	0	0	0	0	0	0	0	0	0	0	0	0	0	0	0	0	0	0.875099	0	0	0	0	0
64	b86938246ec49da2dc39b2601b399af3	Fungi	Ascomycota	Saccharomycetes	Saccharomycetales	Saccharomycetales_fam_Incertae_sedis	Saccharomycetales_gen_Incertae_sedis	Saccharomycetales_sp	0.999923	0	0	0	141	0	0	0	0	0	0	0	0	0	0	0	0	0	0	0	0	0	0	0	0	0	0	0	0	0	0	0	0	0	0.606504	0	0	0	0	0	0
65	a32f549950075665fbb22cd5ba2e914a	Fungi	Ascomycota	Saccharomycetes	Saccharomycetales	Saccharomycetales_fam_Incertae_sedis	Saccharomycetales_gen_Incertae_sedis	Saccharomycetales_sp	0.999949	0	0	0	0	0	115	0	0	0	0	0	0	0	0	0	0	0	0	0	0	0	0	0	0	0	0	0	0	0	0	0	0	0	0	0	0.656093	0	0	0	0
								Saccharomycetales_sp		0	0	0	201	147	147	0	0	0	0	0	0	0	0	0	0	0	0	0	0	0	0	0	0	0	0	0	0	0	0	0	0	0	0.864591	1.16945	0.838658	0	0	0	0
							Saccharomycetales_gen_Incertae_sedis			0	0	0	201	147	147	0	0	0	0	0	0	0	0	0	0	0	0	0	0	0	0	0	0	0	0	0	0	0	0	0	0	0	0.864591	1.16945	0.838658	0	0	0	0
						Saccharomycetales_fam_Incertae_sedis				0	0	0	201	149	155	4277	2298	5230	7700	4483	3198	5	26	2	11	2	14	0	49	0	0	49	28	1760	1564	2188	520	1554	1835	0	0	0	0.864591	1.18536	0.884299	13.0583	8.3979	20.0976	65.3484
66	63a65aa7d430c4c32ff83fe7c5d5fd79	Fungi	Ascomycota	Saccharomycetes	Saccharomycetales	Saccharomycopsidaceae	Saccharomycopsis	NA	1	0	73	0	0	0	117	0	0	0	0	0	0	0	0	0	0	0	0	0	0	0	0	0	0	0	0	0	0	0	0	0	0.376075	0	0	0	0.667503	0	0	0	0
67	9acba73f41b9f4a8ea7ac498be881c33	Fungi	Ascomycota	Saccharomycetes	Saccharomycetales	Saccharomycopsidaceae	Saccharomycopsis	NA	1	79	0	0	154	0	0	0	0	0	0	0	0	0	0	0	0	0	0	0	0	0	0	0	0	0	0	0	0	0	0	0.401606	0	0	0.662423	0	0	0	0	0	0
68	21a0784a730fed46e17c82fbdce6ae44	Fungi	Ascomycota	Saccharomycetes	Saccharomycetales	Saccharomycopsidaceae	Saccharomycopsis	NA	1	0	0	0	0	100	0	0	0	0	0	0	0	0	0	0	0	0	0	0	0	0	0	0	0	0	0	0	0	0	6	0	0	0	0	0.795545	0	0	0	0	0
69	2ffdbecd0cd29bdde072000ec511c8c5	Fungi	Ascomycota	Saccharomycetes	Saccharomycetales	Saccharomycopsidaceae	Saccharomycopsis	NA	1	0	0	144	0	0	0	0	0	0	0	0	0	0	0	0	0	0	0	0	0	0	0	0	0	0	0	0	0	0	0	0	0	0.734656	0	0	0	0	0	0	0
								NA		79	73	144	154	100	117	0	0	0	0	0	0	0	0	0	0	0	0	0	0	0	0	0	0	0	0	0	0	0	6	0.401606	0.376075	0.734656	0.662423	0.795545	0.667503	0	0	0	0
							Saccharomycopsis			79	73	144	154	100	117	0	0	0	0	0	0	0	0	0	0	0	0	0	0	0	0	0	0	0	0	0	0	0	6	0.401606	0.376075	0.734656	0.662423	0.795545	0.667503	0	0	0	0
						Saccharomycopsidaceae				79	73	144	154	100	117	0	0	0	0	0	0	0	0	0	0	0	0	0	0	0	0	0	0	0	0	0	0	0	6	0.401606	0.376075	0.734656	0.662423	0.795545	0.667503	0	0	0	0
70	9afdf12979175ab9453746e2fe5f8f98	Fungi	Ascomycota	Saccharomycetes	Saccharomycetales	Trichomonascaceae	Zygoascus	Zygoascus_meyerae	0.9642	0	0	0	0	289	0	0	0	0	0	0	0	0	0	0	0	0	0	0	0	0	0	0	0	0	0	0	0	0	12	0	0	0	0	2.29912	0	0	0	0	0
71	235b5dec3606c303020a9ec433b4fe1b	Fungi	Ascomycota	Saccharomycetes	Saccharomycetales	Trichomonascaceae	Zygoascus	Zygoascus_meyerae	0.965657	538	0	0	492	0	0	0	0	0	0	0	0	0	0	0	0	0	0	0	0	0	0	0	0	0	0	0	0	0	0	2.73499	0	0	2.11631	0	0	0	0	0	0
72	317be3febe723c90a96a8745c5ce1016	Fungi	Ascomycota	Saccharomycetes	Saccharomycetales	Trichomonascaceae	Zygoascus	Zygoascus_meyerae	0.967604	0	255	0	0	0	243	0	0	0	0	0	0	0	0	0	0	0	0	0	0	0	0	0	0	0	0	0	0	0	0	0	1.31369	0	0	0	1.38635	0	0	0	0
73	3d842d7a07ec435324b3c848564aec7d	Fungi	Ascomycota	Saccharomycetes	Saccharomycetales	Trichomonascaceae	Zygoascus	Zygoascus_meyerae	0.972943	0	0	344	0	0	0	0	0	0	0	0	0	0	0	0	0	0	0	0	0	0	0	0	0	0	0	0	0	0	0	0	0	1.75501	0	0	0	0	0	0	0
								Zygoascus_meyerae		538	255	344	492	289	243	0	0	0	0	0	0	0	0	0	0	0	0	0	0	0	0	0	0	0	0	0	0	0	12	2.73499	1.31369	1.75501	2.11631	2.29912	1.38635	0	0	0	0
							Zygoascus			538	255	344	492	289	243	0	0	0	0	0	0	0	0	0	0	0	0	0	0	0	0	0	0	0	0	0	0	0	12	2.73499	1.31369	1.75501	2.11631	2.29912	1.38635	0	0	0	0
						Trichomonascaceae				538	255	344	492	289	243	0	0	0	0	0	0	0	0	0	0	0	0	0	0	0	0	0	0	0	0	0	0	0	12	2.73499	1.31369	1.75501	2.11631	2.29912	1.38635	0	0	0	0
74	d92a0cc3f78910345cad26bbf88159be	Fungi	Ascomycota	Saccharomycetes	Saccharomycetales	Trigonopsidaceae	Trigonopsis	Trigonopsis_variabilis	1	17	7	8	10	10	0	0	0	0	0	0	0	0	0	0	0	0	0	0	0	0	0	0	0	0	0	0	0	0	0	0.0864216	0.036062	0.0408142	0.0430145	0.0795545	0	0	0	0	0
								Trigonopsis_variabilis		17	7	8	10	10	0	0	0	0	0	0	0	0	0	0	0	0	0	0	0	0	0	0	0	0	0	0	0	0	0	0.0864216	0.036062	0.0408142	0.0430145	0.0795545	0	0	0	0	0
							Trigonopsis			17	7	8	10	10	0	0	0	0	0	0	0	0	0	0	0	0	0	0	0	0	0	0	0	0	0	0	0	0	0	0.0864216	0.036062	0.0408142	0.0430145	0.0795545	0	0	0	0	0
						Trigonopsidaceae				17	7	8	10	10	0	0	0	0	0	0	0	0	0	0	0	0	0	0	0	0	0	0	0	0	0	0	0	0	0	0.0864216	0.036062	0.0408142	0.0430145	0.0795545	0	0	0	0	0
					Saccharomycetales					4425	2468	4787	5889	2661	3875	4281	2298	5230	7706	4483	3198	8	32	2	11	11	14	18	59	27	23	162	28	1760	1564	2188	520	1554	1940	22.495	12.7144	24.4222	25.3312	21.1695	22.1075	13.0706	8.3979	20.0976	65.3993
				Saccharomycetes						4425	2468	4787	5889	2661	3875	4281	2298	5230	7706	4483	3198	8	32	2	11	11	14	18	59	27	23	162	28	1760	1564	2188	520	1554	1940	22.495	12.7144	24.4222	25.3312	21.1695	22.1075	13.0706	8.3979	20.0976	65.3993
75	6bd1e4d35c88957dd7e2f89bd17f8004	Fungi	Ascomycota	Sordariomycetes	Amphisphaeriales	Apiosporaceae	Nigrospora	Nigrospora_oryzae	0.987499	0	0	0	0	0	0	0	0	0	0	0	0	0	0	0	0	0	0	0	0	0	11	0	0	0	0	0	0	0	0	0	0	0	0	0	0	0	0	0	0
								Nigrospora_oryzae		0	0	0	0	0	0	0	0	0	0	0	0	0	0	0	0	0	0	0	0	0	11	0	0	0	0	0	0	0	0	0	0	0	0	0	0	0	0	0	0
							Nigrospora			0	0	0	0	0	0	0	0	0	0	0	0	0	0	0	0	0	0	0	0	0	11	0	0	0	0	0	0	0	0	0	0	0	0	0	0	0	0	0	0
						Apiosporaceae				0	0	0	0	0	0	0	0	0	0	0	0	0	0	0	0	0	0	0	0	0	11	0	0	0	0	0	0	0	0	0	0	0	0	0	0	0	0	0	0
					Amphisphaeriales					0	0	0	0	0	0	0	0	0	0	0	0	0	0	0	0	0	0	0	0	0	11	0	0	0	0	0	0	0	0	0	0	0	0	0	0	0	0	0	0
76	d46f9e471fa47d19d69eda47078e52b5	Fungi	Ascomycota	Sordariomycetes	Calosphaeriales	Pleurostomataceae	Pleurostoma	Pleurostoma_richardsiae	0.999961	0	0	33	5	0	7	0	0	0	0	0	0	0	0	0	0	0	0	0	0	0	0	0	0	0	0	0	0	0	0	0	0	0.168359	0.0215072	0	0.0399361	0	0	0	0
								Pleurostoma_richardsiae		0	0	33	5	0	7	0	0	0	0	0	0	0	0	0	0	0	0	0	0	0	0	0	0	0	0	0	0	0	0	0	0	0.168359	0.0215072	0	0.0399361	0	0	0	0
							Pleurostoma			0	0	33	5	0	7	0	0	0	0	0	0	0	0	0	0	0	0	0	0	0	0	0	0	0	0	0	0	0	0	0	0	0.168359	0.0215072	0	0.0399361	0	0	0	0
						Pleurostomataceae				0	0	33	5	0	7	0	0	0	0	0	0	0	0	0	0	0	0	0	0	0	0	0	0	0	0	0	0	0	0	0	0	0.168359	0.0215072	0	0.0399361	0	0	0	0
					Calosphaeriales					0	0	33	5	0	7	0	0	0	0	0	0	0	0	0	0	0	0	0	0	0	0	0	0	0	0	0	0	0	0	0	0	0.168359	0.0215072	0	0.0399361	0	0	0	0
77	051ec0e40e773033e07b393ec79e3fc6	Fungi	Ascomycota	Sordariomycetes	Diaporthales	Diaporthaceae	NA	NA	0.967714	0	0	0	0	0	0	0	0	0	0	0	0	0	0	0	0	0	0	10	0	0	0	0	0	0	0	0	0	0	0	0	0	0	0	0	0	0	0	0	0
								NA		0	0	0	0	0	0	0	0	0	0	0	0	0	0	0	0	0	0	10	0	0	0	0	0	0	0	0	0	0	0	0	0	0	0	0	0	0	0	0	0
							NA			0	0	0	0	0	0	0	0	0	0	0	0	0	0	0	0	0	0	10	0	0	0	0	0	0	0	0	0	0	0	0	0	0	0	0	0	0	0	0	0
						Diaporthaceae				0	0	0	0	0	0	0	0	0	0	0	0	0	0	0	0	0	0	10	0	0	0	0	0	0	0	0	0	0	0	0	0	0	0	0	0	0	0	0	0
					Diaporthales					0	0	0	0	0	0	0	0	0	0	0	0	0	0	0	0	0	0	10	0	0	0	0	0	0	0	0	0	0	0	0	0	0	0	0	0	0	0	0	0
78	fbf644acbea85853864e124f818bd820	Fungi	Ascomycota	Sordariomycetes	Glomerellales	Glomerellaceae	Colletotrichum	Colletotrichum_spaethianum	0.987506	0	0	0	0	0	0	0	0	0	0	0	0	0	0	0	0	0	5	0	0	10	0	0	0	0	0	0	0	0	0	0	0	0	0	0	0	0	0	0	0
79	1dccfbd1fb2320dc68baaa31d2b0ffd5	Fungi	Ascomycota	Sordariomycetes	Glomerellales	Glomerellaceae	Colletotrichum	Colletotrichum_spaethianum	0.98957	0	0	0	0	0	0	0	0	0	0	0	0	0	3	0	0	0	0	0	0	0	0	0	0	0	0	0	0	0	0	0	0	0	0	0	0	0	0	0	0
80	579c71346199c6bd7989b13dd5c5eba7	Fungi	Ascomycota	Sordariomycetes	Glomerellales	Glomerellaceae	Colletotrichum	Colletotrichum_spaethianum	0.99183	0	0	0	0	0	0	0	0	0	0	0	0	0	0	0	0	85	0	23	0	0	222	5	326	0	0	0	0	0	0	0	0	0	0	0	0	0	0	0	0
								Colletotrichum_spaethianum		0	0	0	0	0	0	0	0	0	0	0	0	0	3	0	0	85	5	23	0	10	222	5	326	0	0	0	0	0	0	0	0	0	0	0	0	0	0	0	0
							Colletotrichum			0	0	0	0	0	0	0	0	0	0	0	0	0	3	0	0	85	5	23	0	10	222	5	326	0	0	0	0	0	0	0	0	0	0	0	0	0	0	0	0
						Glomerellaceae				0	0	0	0	0	0	0	0	0	0	0	0	0	3	0	0	85	5	23	0	10	222	5	326	0	0	0	0	0	0	0	0	0	0	0	0	0	0	0	0
81	dabfbac17ada76765b6deb5ab443b740	Fungi	Ascomycota	Sordariomycetes	Glomerellales	Plectosphaerellaceae	Gibellulopsis	Gibellulopsis_piscis	0.9997	0	0	0	0	0	0	0	0	0	0	0	0	0	0	0	0	0	0	543	181	0	69	0	137	0	0	0	0	0	0	0	0	0	0	0	0	0	0	0	0
								Gibellulopsis_piscis		0	0	0	0	0	0	0	0	0	0	0	0	0	0	0	0	0	0	543	181	0	69	0	137	0	0	0	0	0	0	0	0	0	0	0	0	0	0	0	0
							Gibellulopsis			0	0	0	0	0	0	0	0	0	0	0	0	0	0	0	0	0	0	543	181	0	69	0	137	0	0	0	0	0	0	0	0	0	0	0	0	0	0	0	0
82	509323325a158de1b348df2a0b19ce42	Fungi	Ascomycota	Sordariomycetes	Glomerellales	Plectosphaerellaceae	Plectosphaerella	NA	0.993178	0	0	0	0	0	0	0	0	0	0	0	0	42	64	40	250	499	103	211	329	0	208	0	0	0	0	0	0	0	0	0	0	0	0	0	0	0	0	0	0
83	920c541ec1670d852b84487f5959bcda	Fungi	Ascomycota	Sordariomycetes	Glomerellales	Plectosphaerellaceae	Plectosphaerella	NA	0.996628	0	0	0	0	0	0	0	0	0	0	0	0	0	0	0	0	0	0	0	0	0	0	26	9	0	0	0	0	0	0	0	0	0	0	0	0	0	0	0	0
84	183bd70636858654a9dfd564a83358a2	Fungi	Ascomycota	Sordariomycetes	Glomerellales	Plectosphaerellaceae	Plectosphaerella	NA	0.999891	0	0	0	0	0	0	0	0	0	0	0	0	634	1457	1229	823	2244	2356	0	0	0	0	0	0	0	0	0	0	0	0	0	0	0	0	0	0	0	0	0	0
								NA		0	0	0	0	0	0	0	0	0	0	0	0	676	1521	1269	1073	2743	2459	211	329	0	208	26	9	0	0	0	0	0	0	0	0	0	0	0	0	0	0	0	0
							Plectosphaerella			0	0	0	0	0	0	0	0	0	0	0	0	676	1521	1269	1073	2743	2459	211	329	0	208	26	9	0	0	0	0	0	0	0	0	0	0	0	0	0	0	0	0
85	6efeff975e5dbd065d39d13214902f5e	Fungi	Ascomycota	Sordariomycetes	Glomerellales	Plectosphaerellaceae	Plectosphaerellaceae_gen_Incertae_sedis	Plectosphaerellaceae_sp	0.99171	0	0	0	0	0	0	0	0	0	0	0	0	0	6	0	0	0	0	0	14131	0	0	13767	14680	0	0	0	0	0	0	0	0	0	0	0	0	0	0	0	0
								Plectosphaerellaceae_sp		0	0	0	0	0	0	0	0	0	0	0	0	0	6	0	0	0	0	0	14131	0	0	13767	14680	0	0	0	0	0	0	0	0	0	0	0	0	0	0	0	0
							Plectosphaerellaceae_gen_Incertae_sedis			0	0	0	0	0	0	0	0	0	0	0	0	0	6	0	0	0	0	0	14131	0	0	13767	14680	0	0	0	0	0	0	0	0	0	0	0	0	0	0	0	0
						Plectosphaerellaceae				0	0	0	0	0	0	0	0	0	0	0	0	676	1527	1269	1073	2743	2459	754	14641	0	277	13793	14826	0	0	0	0	0	0	0	0	0	0	0	0	0	0	0	0
					Glomerellales					0	0	0	0	0	0	0	0	0	0	0	0	676	1530	1269	1073	2828	2464	777	14641	10	499	13798	15152	0	0	0	0	0	0	0	0	0	0	0	0	0	0	0	0
86	a592f9bdace1e307d25ca3f8027da5e9	Fungi	Ascomycota	Sordariomycetes	Hypocreales	Hypocreales_fam_Incertae_sedis	Hypocreales_gen_Incertae_sedis	Hypocreales_sp	0.999854	0	0	0	0	0	0	0	0	0	0	0	0	0	0	120	0	0	0	0	0	0	0	0	0	0	0	0	0	0	0	0	0	0	0	0	0	0	0	0	0
								Hypocreales_sp		0	0	0	0	0	0	0	0	0	0	0	0	0	0	120	0	0	0	0	0	0	0	0	0	0	0	0	0	0	0	0	0	0	0	0	0	0	0	0	0
							Hypocreales_gen_Incertae_sedis			0	0	0	0	0	0	0	0	0	0	0	0	0	0	120	0	0	0	0	0	0	0	0	0	0	0	0	0	0	0	0	0	0	0	0	0	0	0	0	0
						Hypocreales_fam_Incertae_sedis				0	0	0	0	0	0	0	0	0	0	0	0	0	0	120	0	0	0	0	0	0	0	0	0	0	0	0	0	0	0	0	0	0	0	0	0	0	0	0	0
87	313328e450aa078996fdab3c7a51ebd6	Fungi	Ascomycota	Sordariomycetes	Hypocreales	Nectriaceae	Fusarium	Fusarium_sp	0.99929	0	0	0	0	0	0	0	0	0	0	0	0	0	0	0	0	0	0	0	438	0	12	0	0	0	0	0	0	0	0	0	0	0	0	0	0	0	0	0	0
								Fusarium_sp		0	0	0	0	0	0	0	0	0	0	0	0	0	0	0	0	0	0	0	438	0	12	0	0	0	0	0	0	0	0	0	0	0	0	0	0	0	0	0	0
88	73514f6e23fa430c512721de0d7376a3	Fungi	Ascomycota	Sordariomycetes	Hypocreales	Nectriaceae	Fusarium	NA	0.997886	0	0	0	0	0	0	0	0	0	0	0	0	0	7	0	5	0	0	0	1398	0	0	713	472	0	0	0	0	0	0	0	0	0	0	0	0	0	0	0	0
								NA		0	0	0	0	0	0	0	0	0	0	0	0	0	7	0	5	0	0	0	1398	0	0	713	472	0	0	0	0	0	0	0	0	0	0	0	0	0	0	0	0
							Fusarium			0	0	0	0	0	0	0	0	0	0	0	0	0	7	0	5	0	0	0	1836	0	12	713	472	0	0	0	0	0	0	0	0	0	0	0	0	0	0	0	0
						Nectriaceae				0	0	0	0	0	0	0	0	0	0	0	0	0	7	0	5	0	0	0	1836	0	12	713	472	0	0	0	0	0	0	0	0	0	0	0	0	0	0	0	0
					Hypocreales					0	0	0	0	0	0	0	0	0	0	0	0	0	7	120	5	0	0	0	1836	0	12	713	472	0	0	0	0	0	0	0	0	0	0	0	0	0	0	0	0
89	13fb283146239abf2963c8365dbf7379	Fungi	Ascomycota	Sordariomycetes	Togniniales	Togniniaceae	Phaeoacremonium	NA	1	137	52	0	234	136	74	0	0	0	0	0	0	0	0	0	0	0	0	0	0	0	0	0	0	0	0	0	0	0	3	0.696457	0.267889	0	1.00654	1.08194	0.422182	0	0	0	0
								NA		137	52	0	234	136	74	0	0	0	0	0	0	0	0	0	0	0	0	0	0	0	0	0	0	0	0	0	0	0	3	0.696457	0.267889	0	1.00654	1.08194	0.422182	0	0	0	0
							Phaeoacremonium			137	52	0	234	136	74	0	0	0	0	0	0	0	0	0	0	0	0	0	0	0	0	0	0	0	0	0	0	0	3	0.696457	0.267889	0	1.00654	1.08194	0.422182	0	0	0	0
						Togniniaceae				137	52	0	234	136	74	0	0	0	0	0	0	0	0	0	0	0	0	0	0	0	0	0	0	0	0	0	0	0	3	0.696457	0.267889	0	1.00654	1.08194	0.422182	0	0	0	0
					Togniniales					137	52	0	234	136	74	0	0	0	0	0	0	0	0	0	0	0	0	0	0	0	0	0	0	0	0	0	0	0	3	0.696457	0.267889	0	1.00654	1.08194	0.422182	0	0	0	0
90	2dd3b720da4f42a313a1e4d2945bae7a	Fungi	Ascomycota	Sordariomycetes	NA	NA	NA	NA	0.962796	0	0	0	0	0	0	0	0	0	0	0	0	0	0	0	0	10	0	0	0	0	0	0	0	0	0	0	0	0	0	0	0	0	0	0	0	0	0	0	0
91	a94d34888e74b56ee124065d134572ec	Fungi	Ascomycota	Sordariomycetes	NA	NA	NA	NA	0.964761	0	0	0	0	0	0	0	0	0	0	0	0	1646	1683	2309	2292	4577	2523	0	39	0	0	7	50	0	0	0	0	0	0	0	0	0	0	0	0	0	0	0	0
92	80133d7e35b37ee671f7d63955b9e6a8	Fungi	Ascomycota	Sordariomycetes	NA	NA	NA	NA	1	0	0	0	0	0	0	0	0	0	0	0	0	0	0	0	0	0	0	0	9	0	0	0	0	0	0	0	0	0	0	0	0	0	0	0	0	0	0	0	0
								NA		0	0	0	0	0	0	0	0	0	0	0	0	1646	1683	2309	2292	4587	2523	0	48	0	0	7	50	0	0	0	0	0	0	0	0	0	0	0	0	0	0	0	0
							NA			0	0	0	0	0	0	0	0	0	0	0	0	1646	1683	2309	2292	4587	2523	0	48	0	0	7	50	0	0	0	0	0	0	0	0	0	0	0	0	0	0	0	0
						NA				0	0	0	0	0	0	0	0	0	0	0	0	1646	1683	2309	2292	4587	2523	0	48	0	0	7	50	0	0	0	0	0	0	0	0	0	0	0	0	0	0	0	0
					NA					0	0	0	0	0	0	0	0	0	0	0	0	1646	1683	2309	2292	4587	2523	0	48	0	0	7	50	0	0	0	0	0	0	0	0	0	0	0	0	0	0	0	0
				Sordariomycetes						137	52	33	239	136	81	0	0	0	0	0	0	2322	3220	3698	3370	7415	4987	787	16525	10	522	14518	15674	0	0	0	0	0	3	0.696457	0.267889	0.168359	1.02805	1.08194	0.462118	0	0	0	0
93	b32f1247a7cd05df195e234eeb906fdf	Fungi	Ascomycota	Xylonomycetes	Symbiotaphrinales	Symbiotaphrinaceae	Symbiotaphrina	Symbiotaphrina_lignicola	0.980364	0	0	27	0	0	0	0	0	0	0	0	0	0	0	0	0	0	0	0	0	0	0	0	0	0	0	0	0	0	0	0	0	0.137748	0	0	0	0	0	0	0
								Symbiotaphrina_lignicola		0	0	27	0	0	0	0	0	0	0	0	0	0	0	0	0	0	0	0	0	0	0	0	0	0	0	0	0	0	0	0	0	0.137748	0	0	0	0	0	0	0
							Symbiotaphrina			0	0	27	0	0	0	0	0	0	0	0	0	0	0	0	0	0	0	0	0	0	0	0	0	0	0	0	0	0	0	0	0	0.137748	0	0	0	0	0	0	0
						Symbiotaphrinaceae				0	0	27	0	0	0	0	0	0	0	0	0	0	0	0	0	0	0	0	0	0	0	0	0	0	0	0	0	0	0	0	0	0.137748	0	0	0	0	0	0	0
					Symbiotaphrinales					0	0	27	0	0	0	0	0	0	0	0	0	0	0	0	0	0	0	0	0	0	0	0	0	0	0	0	0	0	0	0	0	0.137748	0	0	0	0	0	0	0
				Xylonomycetes						0	0	27	0	0	0	0	0	0	0	0	0	0	0	0	0	0	0	0	0	0	0	0	0	0	0	0	0	0	0	0	0	0.137748	0	0	0	0	0	0	0
94	394c5c3291596e78238a5d1870345700	Fungi	Ascomycota	NA	NA	NA	NA	NA	0.94541	0	0	0	0	0	0	0	0	0	0	0	0	0	0	0	0	0	0	5	0	0	0	0	0	0	0	0	0	0	0	0	0	0	0	0	0	0	0	0	0
95	cd2237b6c4677c4b36e36b6b77dfb95d	Fungi	Ascomycota	NA	NA	NA	NA	NA	0.999757	0	0	2	0	0	0	0	0	0	0	0	0	0	0	0	0	0	0	0	0	0	0	0	0	0	0	0	0	0	0	0	0	0.0102036	0	0	0	0	0	0	0
96	8f457b50cb2c715a5d09f87aa4e166e7	Fungi	Ascomycota	NA	NA	NA	NA	NA	0.999931	0	8	0	7	4	7	0	0	0	0	0	0	0	0	0	0	0	0	0	0	0	0	0	0	0	0	0	0	0	0	0	0.0412137	0	0.0301101	0.0318218	0.0399361	0	0	0	0
97	5a9578d7cbb131a3838bcb97373f3378	Fungi	Ascomycota	NA	NA	NA	NA	NA	1	0	0	9	0	0	0	0	0	0	0	0	0	0	0	0	0	0	0	0	0	0	0	0	0	0	0	0	0	0	0	0	0	0.045916	0	0	0	0	0	0	0
								NA		0	8	11	7	4	7	0	0	0	0	0	0	0	0	0	0	0	0	5	0	0	0	0	0	0	0	0	0	0	0	0	0.0412137	0.0561196	0.0301101	0.0318218	0.0399361	0	0	0	0
							NA			0	8	11	7	4	7	0	0	0	0	0	0	0	0	0	0	0	0	5	0	0	0	0	0	0	0	0	0	0	0	0	0.0412137	0.0561196	0.0301101	0.0318218	0.0399361	0	0	0	0
						NA				0	8	11	7	4	7	0	0	0	0	0	0	0	0	0	0	0	0	5	0	0	0	0	0	0	0	0	0	0	0	0	0.0412137	0.0561196	0.0301101	0.0318218	0.0399361	0	0	0	0
					NA					0	8	11	7	4	7	0	0	0	0	0	0	0	0	0	0	0	0	5	0	0	0	0	0	0	0	0	0	0	0	0	0.0412137	0.0561196	0.0301101	0.0318218	0.0399361	0	0	0	0
				NA						0	8	11	7	4	7	0	0	0	0	0	0	0	0	0	0	0	0	5	0	0	0	0	0	0	0	0	0	0	0	0	0.0412137	0.0561196	0.0301101	0.0318218	0.0399361	0	0	0	0
			Ascomycota							17054	11777	16557	20062	10957	14929	4281	2298	5230	7706	4483	3202	2330	3252	3700	3381	7426	5003	810	16589	57	580	14680	15709	1760	1564	2188	520	1554	2262	86.6962	60.6718	84.4702	86.2956	87.1679	85.1723	13.0706	8.3979	20.0976	65.3993
98	58f408eb08de68797a6a189c7a1afd5f	Fungi	Basidiomycota	Agaricomycetes	Auriculariales	Auriculariaceae	Elmerina	Elmerina_caryae	0.999828	0	0	0	0	0	0	0	0	0	0	0	0	0	0	0	0	0	0	0	0	0	34	0	0	0	0	0	0	0	0	0	0	0	0	0	0	0	0	0	0
								Elmerina_caryae		0	0	0	0	0	0	0	0	0	0	0	0	0	0	0	0	0	0	0	0	0	34	0	0	0	0	0	0	0	0	0	0	0	0	0	0	0	0	0	0
							Elmerina			0	0	0	0	0	0	0	0	0	0	0	0	0	0	0	0	0	0	0	0	0	34	0	0	0	0	0	0	0	0	0	0	0	0	0	0	0	0	0	0
						Auriculariaceae				0	0	0	0	0	0	0	0	0	0	0	0	0	0	0	0	0	0	0	0	0	34	0	0	0	0	0	0	0	0	0	0	0	0	0	0	0	0	0	0
					Auriculariales					0	0	0	0	0	0	0	0	0	0	0	0	0	0	0	0	0	0	0	0	0	34	0	0	0	0	0	0	0	0	0	0	0	0	0	0	0	0	0	0
99	948bcfb2dd26f9479bfcd195fdbc0e61	Fungi	Basidiomycota	Agaricomycetes	Cantharellales	Hydnaceae	Sistotrema	Sistotrema_sp	0.999997	0	0	0	0	0	0	0	0	0	0	0	0	0	0	0	0	0	0	0	0	0	23	0	0	0	0	0	0	0	0	0	0	0	0	0	0	0	0	0	0
								Sistotrema_sp		0	0	0	0	0	0	0	0	0	0	0	0	0	0	0	0	0	0	0	0	0	23	0	0	0	0	0	0	0	0	0	0	0	0	0	0	0	0	0	0
							Sistotrema			0	0	0	0	0	0	0	0	0	0	0	0	0	0	0	0	0	0	0	0	0	23	0	0	0	0	0	0	0	0	0	0	0	0	0	0	0	0	0	0
						Hydnaceae				0	0	0	0	0	0	0	0	0	0	0	0	0	0	0	0	0	0	0	0	0	23	0	0	0	0	0	0	0	0	0	0	0	0	0	0	0	0	0	0
					Cantharellales					0	0	0	0	0	0	0	0	0	0	0	0	0	0	0	0	0	0	0	0	0	23	0	0	0	0	0	0	0	0	0	0	0	0	0	0	0	0	0	0
100	660d3a4bd6f537c969ebe5cb1bf797a1	Fungi	Basidiomycota	Agaricomycetes	Corticiales	Vuilleminiaceae	Vuilleminia	Vuilleminia_coryli	0.999999	0	0	0	0	0	0	0	0	0	0	0	0	0	0	0	0	0	0	0	0	0	0	0	7	0	0	0	0	0	0	0	0	0	0	0	0	0	0	0	0
								Vuilleminia_coryli		0	0	0	0	0	0	0	0	0	0	0	0	0	0	0	0	0	0	0	0	0	0	0	7	0	0	0	0	0	0	0	0	0	0	0	0	0	0	0	0
							Vuilleminia			0	0	0	0	0	0	0	0	0	0	0	0	0	0	0	0	0	0	0	0	0	0	0	7	0	0	0	0	0	0	0	0	0	0	0	0	0	0	0	0
						Vuilleminiaceae				0	0	0	0	0	0	0	0	0	0	0	0	0	0	0	0	0	0	0	0	0	0	0	7	0	0	0	0	0	0	0	0	0	0	0	0	0	0	0	0
					Corticiales					0	0	0	0	0	0	0	0	0	0	0	0	0	0	0	0	0	0	0	0	0	0	0	7	0	0	0	0	0	0	0	0	0	0	0	0	0	0	0	0
101	97ed3948e99c56bcb64bcbd62d3248bc	Fungi	Basidiomycota	Agaricomycetes	NA	NA	NA	NA	1	0	0	0	0	0	0	0	0	0	0	0	0	0	0	0	0	0	0	32	0	0	0	0	0	0	0	0	0	0	0	0	0	0	0	0	0	0	0	0	0
								NA		0	0	0	0	0	0	0	0	0	0	0	0	0	0	0	0	0	0	32	0	0	0	0	0	0	0	0	0	0	0	0	0	0	0	0	0	0	0	0	0
							NA			0	0	0	0	0	0	0	0	0	0	0	0	0	0	0	0	0	0	32	0	0	0	0	0	0	0	0	0	0	0	0	0	0	0	0	0	0	0	0	0
						NA				0	0	0	0	0	0	0	0	0	0	0	0	0	0	0	0	0	0	32	0	0	0	0	0	0	0	0	0	0	0	0	0	0	0	0	0	0	0	0	0
					NA					0	0	0	0	0	0	0	0	0	0	0	0	0	0	0	0	0	0	32	0	0	0	0	0	0	0	0	0	0	0	0	0	0	0	0	0	0	0	0	0
				Agaricomycetes						0	0	0	0	0	0	0	0	0	0	0	0	0	0	0	0	0	0	32	0	0	57	0	7	0	0	0	0	0	0	0	0	0	0	0	0	0	0	0	0
102	1d8f9c55e1e4b368ce4e656ebd00670f	Fungi	Basidiomycota	Cystobasidiomycetes	NA	NA	NA	NA	0.957141	0	3	0	0	0	0	0	0	0	0	0	0	0	0	0	0	0	0	0	0	0	0	0	0	0	0	0	0	0	0	0	0.0154552	0	0	0	0	0	0	0	0
								NA		0	3	0	0	0	0	0	0	0	0	0	0	0	0	0	0	0	0	0	0	0	0	0	0	0	0	0	0	0	0	0	0.0154552	0	0	0	0	0	0	0	0
							NA			0	3	0	0	0	0	0	0	0	0	0	0	0	0	0	0	0	0	0	0	0	0	0	0	0	0	0	0	0	0	0	0.0154552	0	0	0	0	0	0	0	0
						NA				0	3	0	0	0	0	0	0	0	0	0	0	0	0	0	0	0	0	0	0	0	0	0	0	0	0	0	0	0	0	0	0.0154552	0	0	0	0	0	0	0	0
					NA					0	3	0	0	0	0	0	0	0	0	0	0	0	0	0	0	0	0	0	0	0	0	0	0	0	0	0	0	0	0	0	0.0154552	0	0	0	0	0	0	0	0
				Cystobasidiomycetes						0	3	0	0	0	0	0	0	0	0	0	0	0	0	0	0	0	0	0	0	0	0	0	0	0	0	0	0	0	0	0	0.0154552	0	0	0	0	0	0	0	0
103	9f442a1ad5f7c4dd8d0e9f5250a2f5c9	Fungi	Basidiomycota	Malasseziomycetes	Malasseziales	Malasseziaceae	Malassezia	Malassezia_restricta	0.944111	0	0	0	0	0	0	0	0	0	0	0	0	0	0	0	0	0	0	0	9	0	0	0	0	0	0	0	0	0	0	0	0	0	0	0	0	0	0	0	0
								Malassezia_restricta		0	0	0	0	0	0	0	0	0	0	0	0	0	0	0	0	0	0	0	9	0	0	0	0	0	0	0	0	0	0	0	0	0	0	0	0	0	0	0	0
104	ad0ca74326e2ea2c78b447f4454f6b66	Fungi	Basidiomycota	Malasseziomycetes	Malasseziales	Malasseziaceae	Malassezia	Malassezia_sympodialis	0.988262	0	0	0	0	0	0	0	0	0	0	0	0	0	0	0	0	0	0	0	0	617	0	0	0	0	0	0	0	0	0	0	0	0	0	0	0	0	0	0	0
								Malassezia_sympodialis		0	0	0	0	0	0	0	0	0	0	0	0	0	0	0	0	0	0	0	0	617	0	0	0	0	0	0	0	0	0	0	0	0	0	0	0	0	0	0	0
							Malassezia			0	0	0	0	0	0	0	0	0	0	0	0	0	0	0	0	0	0	0	9	617	0	0	0	0	0	0	0	0	0	0	0	0	0	0	0	0	0	0	0
						Malasseziaceae				0	0	0	0	0	0	0	0	0	0	0	0	0	0	0	0	0	0	0	9	617	0	0	0	0	0	0	0	0	0	0	0	0	0	0	0	0	0	0	0
					Malasseziales					0	0	0	0	0	0	0	0	0	0	0	0	0	0	0	0	0	0	0	9	617	0	0	0	0	0	0	0	0	0	0	0	0	0	0	0	0	0	0	0
				Malasseziomycetes						0	0	0	0	0	0	0	0	0	0	0	0	0	0	0	0	0	0	0	9	617	0	0	0	0	0	0	0	0	0	0	0	0	0	0	0	0	0	0	0
105	cf823c96779097c8bc08f0b812c601f6	Fungi	Basidiomycota	Tremellomycetes	Tremellales	Rhynchogastremaceae	Papiliotrema	Papiliotrema_terrestris	0.999995	6	7	0	19	13	9	0	0	0	0	0	0	0	0	0	0	0	0	0	0	0	0	0	0	0	0	0	0	0	0	0.0305018	0.036062	0	0.0817275	0.103421	0.0513464	0	0	0	0
								Papiliotrema_terrestris		6	7	0	19	13	9	0	0	0	0	0	0	0	0	0	0	0	0	0	0	0	0	0	0	0	0	0	0	0	0	0.0305018	0.036062	0	0.0817275	0.103421	0.0513464	0	0	0	0
							Papiliotrema			6	7	0	19	13	9	0	0	0	0	0	0	0	0	0	0	0	0	0	0	0	0	0	0	0	0	0	0	0	0	0.0305018	0.036062	0	0.0817275	0.103421	0.0513464	0	0	0	0
						Rhynchogastremaceae				6	7	0	19	13	9	0	0	0	0	0	0	0	0	0	0	0	0	0	0	0	0	0	0	0	0	0	0	0	0	0.0305018	0.036062	0	0.0817275	0.103421	0.0513464	0	0	0	0
					Tremellales					6	7	0	19	13	9	0	0	0	0	0	0	0	0	0	0	0	0	0	0	0	0	0	0	0	0	0	0	0	0	0.0305018	0.036062	0	0.0817275	0.103421	0.0513464	0	0	0	0
106	063581acdf60a7495e025932772ce94f	Fungi	Basidiomycota	Tremellomycetes	Trichosporonales	Trichosporonaceae	Apiotrichum	NA	0.994533	0	0	13	19	4	0	0	0	0	0	0	0	118	174	118	112	102	137	0	29	0	0	22	238	0	0	0	0	0	0	0	0	0.0663231	0.0817275	0.0318218	0	0	0	0	0
								NA		0	0	13	19	4	0	0	0	0	0	0	0	118	174	118	112	102	137	0	29	0	0	22	238	0	0	0	0	0	0	0	0	0.0663231	0.0817275	0.0318218	0	0	0	0	0
							Apiotrichum			0	0	13	19	4	0	0	0	0	0	0	0	118	174	118	112	102	137	0	29	0	0	22	238	0	0	0	0	0	0	0	0	0.0663231	0.0817275	0.0318218	0	0	0	0	0
						Trichosporonaceae				0	0	13	19	4	0	0	0	0	0	0	0	118	174	118	112	102	137	0	29	0	0	22	238	0	0	0	0	0	0	0	0	0.0663231	0.0817275	0.0318218	0	0	0	0	0
					Trichosporonales					0	0	13	19	4	0	0	0	0	0	0	0	118	174	118	112	102	137	0	29	0	0	22	238	0	0	0	0	0	0	0	0	0.0663231	0.0817275	0.0318218	0	0	0	0	0
				Tremellomycetes						6	7	13	38	17	9	0	0	0	0	0	0	118	174	118	112	102	137	0	29	0	0	22	238	0	0	0	0	0	0	0.0305018	0.036062	0.0663231	0.163455	0.135243	0.0513464	0	0	0	0
107	b0ff487dc444400561c7df3bca1b608c	Fungi	Basidiomycota	NA	NA	NA	NA	NA	0.941855	0	0	33	0	0	0	0	0	0	0	0	0	0	0	0	0	0	0	0	0	0	0	0	0	0	0	0	0	0	0	0	0	0.168359	0	0	0	0	0	0	0
108	227905d8960e2d92152b9e2cfad51539	Fungi	Basidiomycota	NA	NA	NA	NA	NA	0.944139	15	0	0	25	0	0	0	0	0	0	0	0	0	0	0	0	0	0	0	0	0	0	0	0	0	0	0	0	0	0	0.0762544	0	0	0.107536	0	0	0	0	0	0
109	e4debc7aaa71f8953275b2365845f666	Fungi	Basidiomycota	NA	NA	NA	NA	NA	0.948427	0	0	0	0	15	0	0	0	0	0	0	0	0	0	0	0	0	0	0	0	0	0	0	0	0	0	0	0	0	0	0	0	0	0	0.119332	0	0	0	0	0
110	a6448b818256aa9becc8abf7e2bf10d4	Fungi	Basidiomycota	NA	NA	NA	NA	NA	1	0	0	0	0	0	69	17449	13808	18246	3077	26208	19904	1938	1653	1326	1576	3067	1438	1556	2623	20448	2361	21184	2611	1497	1059	5801	676	902	4462	0	0	0	0	0	0.393656	53.2745	50.4605	70.1149	26.1139
111	275c4a8aec3cbb6d0d82377237fb46c1	Fungi	Basidiomycota	NA	NA	NA	NA	NA	1	0	6	0	0	0	0	11023	11258	2547	991	4782	3600	12859	11988	9315	12205	15472	7367	11052	6682	8128	20378	10438	3676	24100	21778	14399	10891	20142	11640	0	0.0309103	0	0	0	0	33.6549	41.1416	9.7875	8.41042
								NA		15	6	33	25	15	69	28472	25066	20793	4068	30990	23504	14797	13641	10641	13781	18539	8805	12608	9305	28576	22739	31622	6287	25597	22837	20200	11567	21044	16102	0.0762544	0.0309103	0.168359	0.107536	0.119332	0.393656	86.9294	91.6021	79.9024	34.5243
							NA			15	6	33	25	15	69	28472	25066	20793	4068	30990	23504	14797	13641	10641	13781	18539	8805	12608	9305	28576	22739	31622	6287	25597	22837	20200	11567	21044	16102	0.0762544	0.0309103	0.168359	0.107536	0.119332	0.393656	86.9294	91.6021	79.9024	34.5243
						NA				15	6	33	25	15	69	28472	25066	20793	4068	30990	23504	14797	13641	10641	13781	18539	8805	12608	9305	28576	22739	31622	6287	25597	22837	20200	11567	21044	16102	0.0762544	0.0309103	0.168359	0.107536	0.119332	0.393656	86.9294	91.6021	79.9024	34.5243
					NA					15	6	33	25	15	69	28472	25066	20793	4068	30990	23504	14797	13641	10641	13781	18539	8805	12608	9305	28576	22739	31622	6287	25597	22837	20200	11567	21044	16102	0.0762544	0.0309103	0.168359	0.107536	0.119332	0.393656	86.9294	91.6021	79.9024	34.5243
				NA						15	6	33	25	15	69	28472	25066	20793	4068	30990	23504	14797	13641	10641	13781	18539	8805	12608	9305	28576	22739	31622	6287	25597	22837	20200	11567	21044	16102	0.0762544	0.0309103	0.168359	0.107536	0.119332	0.393656	86.9294	91.6021	79.9024	34.5243
			Basidiomycota							21	16	46	63	32	78	28472	25066	20793	4068	30990	23504	14915	13815	10759	13893	18641	8942	12640	9343	29193	22796	31644	6532	25597	22837	20200	11567	21044	16102	0.106756	0.0824275	0.234682	0.270991	0.254574	0.445002	86.9294	91.6021	79.9024	34.5243
112	b83267dbd82e68d080a81578dd9e9a82	Fungi	Fungi_phy_Incertae_sedis	Fungi_cls_Incertae_sedis	Fungi_ord_Incertae_sedis	Fungi_fam_Incertae_sedis	Fungi_gen_Incertae_sedis	Fungi_sp	0.988418	18	0	0	0	8	0	0	0	0	0	0	0	0	0	0	0	0	0	0	0	0	0	0	0	0	0	0	0	0	0	0.0915053	0	0	0	0.0636436	0	0	0	0	0
113	6c49562cd514a5636a85420897ac6cc9	Fungi	Fungi_phy_Incertae_sedis	Fungi_cls_Incertae_sedis	Fungi_ord_Incertae_sedis	Fungi_fam_Incertae_sedis	Fungi_gen_Incertae_sedis	Fungi_sp	0.990895	0	5	0	23	0	14	0	0	0	0	0	0	0	0	0	0	0	0	0	0	0	0	0	0	0	0	0	0	0	0	0	0.0257586	0	0.0989332	0	0.0798722	0	0	0	0
								Fungi_sp		18	5	0	23	8	14	0	0	0	0	0	0	0	0	0	0	0	0	0	0	0	0	0	0	0	0	0	0	0	0	0.0915053	0.0257586	0	0.0989332	0.0636436	0.0798722	0	0	0	0
							Fungi_gen_Incertae_sedis			18	5	0	23	8	14	0	0	0	0	0	0	0	0	0	0	0	0	0	0	0	0	0	0	0	0	0	0	0	0	0.0915053	0.0257586	0	0.0989332	0.0636436	0.0798722	0	0	0	0
						Fungi_fam_Incertae_sedis				18	5	0	23	8	14	0	0	0	0	0	0	0	0	0	0	0	0	0	0	0	0	0	0	0	0	0	0	0	0	0.0915053	0.0257586	0	0.0989332	0.0636436	0.0798722	0	0	0	0
					Fungi_ord_Incertae_sedis					18	5	0	23	8	14	0	0	0	0	0	0	0	0	0	0	0	0	0	0	0	0	0	0	0	0	0	0	0	0	0.0915053	0.0257586	0	0.0989332	0.0636436	0.0798722	0	0	0	0
				Fungi_cls_Incertae_sedis						18	5	0	23	8	14	0	0	0	0	0	0	0	0	0	0	0	0	0	0	0	0	0	0	0	0	0	0	0	0	0.0915053	0.0257586	0	0.0989332	0.0636436	0.0798722	0	0	0	0
			Fungi_phy_Incertae_sedis							18	5	0	23	8	14	0	0	0	0	0	0	0	0	0	0	0	0	0	0	0	0	0	0	0	0	0	0	0	0	0.0915053	0.0257586	0	0.0989332	0.0636436	0.0798722	0	0	0	0
114	bec9b18c9e1fe2c8d175febd57c8e3b1	Fungi	Mucoromycota	Mucoromycetes	Mucorales	Mucoraceae	Mucor	Mucor_circinelloides	0.98847	0	0	0	0	0	0	0	0	0	0	0	0	0	0	0	0	0	0	0	0	0	0	0	115	0	0	0	0	0	0	0	0	0	0	0	0	0	0	0	0
115	37d7a744a35670ab2a0f1aaec72b24eb	Fungi	Mucoromycota	Mucoromycetes	Mucorales	Mucoraceae	Mucor	Mucor_circinelloides	0.989402	0	0	0	0	0	0	0	0	0	0	0	0	0	0	0	0	0	0	0	30	0	0	33	0	0	0	0	0	0	0	0	0	0	0	0	0	0	0	0	0
116	4ebb397ce20b77d927a1ee7b46517d40	Fungi	Mucoromycota	Mucoromycetes	Mucorales	Mucoraceae	Mucor	Mucor_circinelloides	0.991845	0	0	0	0	0	0	0	0	0	0	0	0	0	0	0	0	0	0	0	0	0	0	0	236	0	0	0	0	0	0	0	0	0	0	0	0	0	0	0	0
117	ea70511bce4f4844858334e592ff9254	Fungi	Mucoromycota	Mucoromycetes	Mucorales	Mucoraceae	Mucor	Mucor_circinelloides	0.991857	0	0	0	0	0	0	0	0	0	0	0	0	0	0	0	0	0	0	0	0	0	0	110	0	0	0	0	0	0	0	0	0	0	0	0	0	0	0	0	0
								Mucor_circinelloides		0	0	0	0	0	0	0	0	0	0	0	0	0	0	0	0	0	0	0	30	0	0	143	351	0	0	0	0	0	0	0	0	0	0	0	0	0	0	0	0
							Mucor			0	0	0	0	0	0	0	0	0	0	0	0	0	0	0	0	0	0	0	30	0	0	143	351	0	0	0	0	0	0	0	0	0	0	0	0	0	0	0	0
						Mucoraceae				0	0	0	0	0	0	0	0	0	0	0	0	0	0	0	0	0	0	0	30	0	0	143	351	0	0	0	0	0	0	0	0	0	0	0	0	0	0	0	0
					Mucorales					0	0	0	0	0	0	0	0	0	0	0	0	0	0	0	0	0	0	0	30	0	0	143	351	0	0	0	0	0	0	0	0	0	0	0	0	0	0	0	0
				Mucoromycetes						0	0	0	0	0	0	0	0	0	0	0	0	0	0	0	0	0	0	0	30	0	0	143	351	0	0	0	0	0	0	0	0	0	0	0	0	0	0	0	0
			Mucoromycota							0	0	0	0	0	0	0	0	0	0	0	0	0	0	0	0	0	0	0	30	0	0	143	351	0	0	0	0	0	0	0	0	0	0	0	0	0	0	0	0
3	2166186fb4bd4c395a3515872f995fce	Fungi	NA	NA	NA	NA	NA	NA	-1	0	0	0	0	0	0	0	0	0	0	0	0	0	0	0	0	0	0	89	101	42	0	38	0	0	0	0	0	0	0	0	0	0	0	0	0	0	0	0	0
4	4b1bc7c1a9ba858698ad5018094dd64f	Fungi	NA	NA	NA	NA	NA	NA	-1	0	0	0	0	0	0	0	0	0	0	0	0	0	0	0	0	0	0	0	0	0	0	69	14	0	0	0	0	0	0	0	0	0	0	0	0	0	0	0	0
51	274e2a08b67588e353877090da8567fe	Fungi	NA	NA	NA	NA	NA	NA	-1	2160	7017	2282	2576	1281	2108	0	0	0	0	0	0	0	0	0	0	0	0	0	0	0	0	0	0	0	0	0	0	0	55	10.9806	36.1496	11.6423	11.0805	10.1909	12.0265	0	0	0	0
52	59939f499264cea129584bb2e8ec7753	Fungi	NA	NA	NA	NA	NA	NA	-1	0	366	66	73	40	82	0	0	0	0	0	0	0	0	0	0	0	0	0	0	0	0	0	13	0	0	0	0	0	0	0	1.88553	0.336718	0.314006	0.318218	0.467823	0	0	0	0
53	74cf8fa95820eef63d9a078d69c8df4c	Fungi	NA	NA	NA	NA	NA	NA	-1	2	49	0	7	0	8	0	0	0	0	0	0	0	0	0	0	0	0	0	0	0	0	0	0	0	0	0	0	0	0	0.0101673	0.252434	0	0.0301101	0	0.0456413	0	0	0	0
118	fca93427793fac6eb6801e7bafa6930a	Fungi	NA	NA	NA	NA	NA	NA	-1	0	0	0	0	0	0	0	0	0	9	0	0	22	12	0	12	0	0	0	69	13	34	0	14	9689	2890	0	5227	3520	0	0	0	0	0	0	0	0	0	0	0.0763812
119	93bea8dc1d76b5bebf956986333f9787	Fungi	NA	NA	NA	NA	NA	NA	-1	0	0	0	0	0	0	0	0	0	0	0	0	15	10	0	6	0	2	32	31	0	0	18	23	6321	1481	0	3664	1918	0	0	0	0	0	0	0	0	0	0	0
120	b22818802e950aa65927d53894ad5282	Fungi	NA	NA	NA	NA	NA	NA	0.951519	0	0	0	0	0	11	0	0	0	0	0	0	0	0	0	0	0	0	0	0	0	0	0	0	0	0	0	0	0	0	0	0	0	0	0	0.0627567	0	0	0	0
121	126a5022ef3890c7b72b2ab4a33fb1cf	Fungi	NA	NA	NA	NA	NA	NA	0.988564	416	181	650	444	252	298	0	0	0	0	0	0	0	0	0	0	0	0	0	0	0	0	0	0	0	0	0	0	0	16	2.11479	0.932461	3.31616	1.90984	2.00477	1.70014	0	0	0	0
122	7b890ea2804473df5f168b9b42787e1e	Fungi	NA	NA	NA	NA	NA	NA	1	0	0	0	0	0	0	0	0	0	0	0	0	203	96	74	456	328	379	0	0	0	0	0	0	0	0	0	0	0	0	0	0	0	0	0	0	0	0	0	0
								NA		2578	7613	2998	3100	1573	2507	0	0	0	9	0	0	240	118	74	474	328	381	121	201	55	34	125	64	16010	4371	0	8891	5438	71	13.1056	39.22	15.2951	13.3345	12.5139	14.3028	0	0	0	0.0763812
							NA			2578	7613	2998	3100	1573	2507	0	0	0	9	0	0	240	118	74	474	328	381	121	201	55	34	125	64	16010	4371	0	8891	5438	71	13.1056	39.22	15.2951	13.3345	12.5139	14.3028	0	0	0	0.0763812
						NA				2578	7613	2998	3100	1573	2507	0	0	0	9	0	0	240	118	74	474	328	381	121	201	55	34	125	64	16010	4371	0	8891	5438	71	13.1056	39.22	15.2951	13.3345	12.5139	14.3028	0	0	0	0.0763812
					NA					2578	7613	2998	3100	1573	2507	0	0	0	9	0	0	240	118	74	474	328	381	121	201	55	34	125	64	16010	4371	0	8891	5438	71	13.1056	39.22	15.2951	13.3345	12.5139	14.3028	0	0	0	0.0763812
				NA						2578	7613	2998	3100	1573	2507	0	0	0	9	0	0	240	118	74	474	328	381	121	201	55	34	125	64	16010	4371	0	8891	5438	71	13.1056	39.22	15.2951	13.3345	12.5139	14.3028	0	0	0	0.0763812
			NA							2578	7613	2998	3100	1573	2507	0	0	0	9	0	0	240	118	74	474	328	381	121	201	55	34	125	64	16010	4371	0	8891	5438	71	13.1056	39.22	15.2951	13.3345	12.5139	14.3028	0	0	0	0.0763812
		Fungi								19671	19411	19601	23248	12570	17528	32753	27364	26023	11783	35473	26706	17485	17185	14533	17748	26395	14326	13571	26163	29305	23410	46592	22656	43367	28772	22388	20978	28036	18435	100	100	100	100	100	100	100	100	100	100
		Grand								19671	19411	19601	23248	12570	17528	32753	27364	26023	11783	35473	26706	17485	17185	14533	17748	26395	14326	13571	26163	29305	23410	46592	22656	43367	28772	22388	20978	28036	18435	100	100	100	100	100	100	100	100	100	100
[truncated: 22 more columns]
