# Supplementary material for: Towards Functional Fertilisers: Feed Composition Shapes Microbial Community Structure and Viability in Black Soldier Fly ( Hermetia illucens ) Frass
Source: Environ Microbiol. 2026 Feb 5;28(2):e70249. doi: 10.1111/1462-2920.70249 (PMC12875740; doi:10.1111/1462-2920.70249)
Supplement: Supplementary file 6 — Data S1: Supporting Information. [file EMI-28-e70249-s002.zip › emi70249-sup-0002-Table_S2.xlsx]

## Sheet: Sanger 16S
Supplementary Table 2. Sanger sequencing results. Bacteria 16S. BLAST results of bacterial isolates from untreated and hygienised BSFL frass samples, derived from initial diets—apple pomace (AP), chicken feed (CF), potato peelings (PE), potato pulp (PP), and rapeseed cake (RC)—were analyzed based on 16S rRNA gene sequencing using different solid culturing media. Shown are clustering results from …
Internal_strain_no	Frass_type	Media	Treatment	NCBI_BLAST_results	Read_used	Identity_[%]	Accession	Cluster (100%)	Identity (100%) [%]	Cluster (99%)	Identity (99%) [%]	Family	Genus	Species	Colony_isolation_date	DNA_extraction_method	DNA_extraction_date
F01-005	CF	MRS	hygienized	Klebsiella oxytoca strain ATCC 13182 16S ribosomal RNA, partial sequence	fwd	99.66	NR_041749	137	*	33	99.91	Enterobacteriaceae	Klebsiella	Klebsiella oxytoca	2023-01-18	0.2 % SDS	2023-10-17
F01-008	CF	MRS	hygienized	Alcaligenes faecalis strain NBRC 13111 16S ribosomal RNA, partial sequence	fwd	99.4	NR_113606	161	*	2	99.83	Alcaligenaceae	Alcaligenes	Alcaligenes faecalis	2023-01-18	0.2 % SDS	2023-10-17
F01-009	CF	CCA	untreated	Escherichia fergusonii ATCC 35469 16S ribosomal RNA, partial sequence	fwd	99.31	NR_027549	165	*	63	*	Enterobacteriaceae	Escherichia	Escherichia fergusonii	2023-01-10	0.2 % SDS	2023-10-17
F01-010	CF	CCA	untreated	Klebsiella pneumoniae strain KPWIQ51 16S ribosomal RNA gene, partial sequence	fwd	99.57	MT102634.1	132	*	52	99.32	Enterobacteriaceae	Klebsiella	Klebsiella pneumoniae	2023-01-10	0.2 % SDS	2023-10-17
F01-011	CF	CCA	untreated	Providencia stuartii strain DSM 4539 16S ribosomal RNA, partial sequence	fwd	99.57	NR_114964	148	*	60	99.14	Morganellaceae	Providencia	Providencia stuartii	2023-01-10	0.2 % SDS	2023-10-17
F01-012	CF	CCA	untreated	Escherichia coli strain EcSa193 16S ribosomal RNA gene, partial sequence	fwd	99.63	OR261008	180	*	63	99.48	Enterobacteriaceae	Escherichia	Escherichia coli	2023-01-10	0.2 % SDS	2023-10-17
F01-013	CF	CCA	untreated	Klebsiella pneumoniae strain DSM 30104 16S ribosomal RNA, partial sequence	fwd	99.48	NR_117683	114	*	52	*	Enterobacteriaceae	Klebsiella	Klebsiella pneumoniae	2023-01-10	0.2 % SDS	2023-10-17
F01-014	CF	CCA	untreated	Klebsiella pneumoniae strain DSM 30104 16S ribosomal RNA, partial sequence	fwd	99.66	NR_117683	133	*	52	99.66	Enterobacteriaceae	Klebsiella	Klebsiella pneumoniae	2023-01-10	0.2 % SDS	2023-10-17
F01-015	CF	CCA	hygienized	Providencia stuartii strain C1112 16S ribosomal RNA, partial sequence	fwd	97.08	NR_126224	222	*	79	*	Morganellaceae	Providencia	Providencia stuartii	2023-01-13	Smashing Plate	2024-10-01
F01-018	CF	CCA	hygienized	Providencia stuartii strain C1112 16S ribosomal RNA, partial sequence	fwd	99.66	NR_126224	146	*	60	*	Morganellaceae	Providencia	Providencia stuartii	2023-01-13	0.2 % SDS	2023-10-17
F01-021	CF	CASO	untreated	Escherichia coli strain ST131 genome assembly, chromosome: C	fwd	99.56	OR261008	210	*	63	99.56	Enterobacteriaceae	Escherichia	Escherichia coli	2023-01-13	0.2 % SDS	2023-10-17
F01-023	CF	CASO	untreated	Proteus mirabilis strain JCM 1669 16S ribosomal RNA, partial sequence	fwd	99.49	NR_113344	77	*	40	*	Morganellaceae	Proteus	Proteus mirabilis	2023-01-13	0.2 % SDS	2023-10-17
F01-024	CF	CASO	untreated	Escherichia coli strain ST131 genome assembly, chromosome: C Length = 5185826	fwd	98.36	OX637964	230	*	81	*	Enterobacteriaceae	Escherichia	Escherichia coli	2023-01-13	0.2 % SDS	2023-10-17
F01-025	CF	CASO	untreated	Sphingobacterium chuzhouense strain DH-5 16S ribosomal RNA, partial sequence	fwd	95.18	NR_153692	211	*	74	*	Sphingobacteriaceae	Sphingobacterium	Sphingobacterium chuzhouense	2023-01-13	0.2 % SDS	2023-10-17
F01-027	CF	CASO	hygienized	Klebsiella pneumoniae strain DSM 30104 16S ribosomal RNA, partial sequence	fwd	99.56	NR_117683	185	*	52	99.91	Enterobacteriaceae	Klebsiella	Klebsiella pneumoniae	2023-01-13	0.2 % SDS	2023-10-17
F01-028	CF	CASO	hygienized	Escherichia coli strain EcSa193 16S ribosomal RNA gene, partial sequence	fwd	99.56	OR261008	214	*	63	99.91	Enterobacteriaceae	Escherichia	Escherichia coli	2023-01-13	0.2 % SDS	2023-10-17
F01-029	CF	CASO	hygienized	Enterobacter cloacae strain ATCC 13047 16S ribosomal RNA, partial sequence	fwd	99.65	NR_118568	115	*	53	*	Enterobacteriaceae	Enterobacter	Enterobacter cloacae	2023-01-13	Smashing Plate	2024-10-01
F01-030	CF	CASO	hygienized	Alcaligenes faecalis strain NBRC 13111 16S ribosomal RNA, partial sequence	fwd	98.25	NR_113606	201	*	67	99.91	Alcaligenaceae	Alcaligenes	Alcaligenes faecalis	2023-01-13	0.2 % SDS	2023-10-17
F01-031	CF	CASO	hygienized	Mammaliicoccus sciuri strain DSM 20345 16S ribosomal RNA, partial sequence	fwd	99.66	NR_025520	149	*	62	*	Staphylococcaceae	Mammaliicoccus	Mammaliicoccus sciuri	2023-01-13	0.2 % SDS	2023-10-17
F01-032	CF	CASO	hygienized	Sphingobacterium thalpophilum strain DSM 11723 16S ribosomal RNA, partial sequence	fwd	98.95	NR_042135	199	*	37	99.65	Sphingobacteriaceae	Sphingobacterium	Sphingobacterium thalpophilum	2023-01-13	0.2 % SDS	2023-10-17
F01-033	CF	MRS	hygienized	Escherichia coli strain ST131 genome assembly, chromosome: C	fwd	99.43	OX637964	212	*	75	*	Enterobacteriaceae	Escherichia	Escherichia coli	2023-01-13	0.2 % SDS	2023-10-17
F01-034	CF	MRS	hygienized	Enterococcus faecium strain DSM 20477 16S ribosomal RNA, partial sequence	fwd	98.66	NR_114742	246	*	93	*	Enterococcaceae	Enterococcus	Enterococcus faecium	2023-01-13	0.2 % SDS	2023-10-17
F01-035	CF	MRS	hygienized	Moraxella osloensis strain DSM 6998 16S ribosomal RNA, partial sequence	fwd	96.92	NR_113392	266	*	110	*	Moraxellaceae	Moraxella	Moraxella osloensis	2023-01-13	0.2 % SDS	2023-10-17
F01-036	CF	MRS	hygienized	Enterococcus hirae strain LMG 6399 16S ribosomal RNA, partial sequence	fwd	94.02	NR_114783	85	*	42	*	Enterococcaceae	Enterococcus	Enterococcus hirae	2023-01-13	Smashing Plate	2024-10-01
F01-038	CF	MRS	hygienized	Enterococcus faecium strain NBRC 100486 16S ribosomal RNA, partial sequence	fwd	97.95	NR_113904	245	*	92	*	Enterococcaceae	Enterococcus	Enterococcus faecium	2023-01-13	0.2 % SDS	2023-10-17
F01-039	CF	MRS	untreated	Enterococcus faecium strain DSM 20477 16S ribosomal RNA, partial sequence	fwd	98.76	NR_114742	247	*	94	*	Enterococcaceae	Enterococcus	Enterococcus faecium	2023-01-13	0.2 % SDS	2023-10-17
F01-041	CF	MRS	untreated	Enterococcus faecium strain ATCC 19434 16S ribosomal RNA, partial sequence	fwd	98.35	NR_115764	248	*	95	*	Enterococcaceae	Enterococcus	Enterococcus faecium	2023-01-13	0.2 % SDS	2023-10-17
F01-042	CF	MRS	untreated	Enterococcus faecium strain NBRC 100486 16S ribosomal RNA, partial sequence	fwd	98.94	NR_113904	253	*	100	*	Enterococcaceae	Enterococcus	Enterococcus faecium	2023-01-13	0.2 % SDS	2023-10-17
F01-044	CF	MRS	untreated	Enterococcus faecium strain NBRC 100486 16S ribosomal RNA, partial sequence	fwd	99.24	NR_113904	257	*	100	99.02	Enterococcaceae	Enterococcus	Enterococcus faecium	2023-01-13	0.2 % SDS	2023-10-17
F01-045	CF	ABA	untreated	Bacillus badius strain NBRC 15713 16S ribosomal RNA, partial sequence	fwd	93.83	NR_112633	278	*	122	*	Bacillaceae	Bacillus	Bacillus badius	2023-01-13	0.2 % SDS	2023-10-17
F01-046	CF	ABA	untreated	Bacillus badius strain NBRC 15713 16S ribosomal RNA, partial sequence	fwd	98.93	NR_112633	224	*	43	99.11	Bacillaceae	Bacillus	Bacillus badius	2023-01-13	0.2 % SDS	2023-10-17
F01-047	CF	ABA	untreated	Bacillus badius strain NBRC 15713 16S ribosomal RNA, partial sequence	fwd	99.4	NR_112633	168	*	9	99.74	Bacillaceae	Bacillus	Bacillus badius	2023-01-13	0.2 % SDS	2023-10-17
F01-049	CF	ABA	untreated	Lysinibacillus macroides strain LMG 18474 16S ribosomal RNA, partial sequence	fwd	99.14	NR_114920	95	*	44	*	Caryophanaceae	Lysinibacillus	Lysinibacillus macroides	2023-01-14	0.2 % SDS	2023-10-18
F01-050	CF	ABA	untreated	Bacillus badius strain NBRC 15713 16S ribosomal RNA, partial sequence	fwd	99.24	NR_112633	15	*	11	*	Bacillaceae	Bacillus	Bacillus badius	2023-01-13	Smashing Plate	2024-10-01
F01-051	CF	ABA	hygienized	Bhargavaea ullalensis strain ZMA 19 16S ribosomal RNA, partial sequence	fwd	98.51	NR_118451	44	*	26	99.58	Caryophanaceae	Bhargavaea	Bhargavaea ullalensis	2023-01-13	0.2 % SDS	2023-10-17
F01-052	CF	ABA	hygienized	Bacillus badius strain NBRC 15713 16S ribosomal RNA, partial sequence	fwd	99.04	NR_112633	200	*	71	*	Bacillaceae	Bacillus	Bacillus badius	2023-01-13	0.2 % SDS	2023-10-17
F01-053	CF	ABA	hygienized	Bacillus badius strain NBRC 15713 16S ribosomal RNA, partial sequence	fwd	98.14	NR_112633	91	*	43	*	Bacillaceae	Bacillus	Bacillus badius	2023-01-13	0.2 % SDS	2023-10-17
F01-054	CF	ABA	hygienized	Bacillus badius strain NBRC 15713 16S ribosomal RNA, partial sequence	fwd	99.66	NR_112633	119	*	11	99.57	Bacillaceae	Bacillus	Bacillus badius	2023-01-13	0.2 % SDS	2023-10-17
F01-055	CF	ABA	hygienized	Bacillus badius strain NBRC 15713 16S ribosomal RNA, partial sequence	fwd	99.41	NR_112633	86	*	11	99.66	Bacillaceae	Bacillus	Bacillus badius	2023-01-13	0.2 % SDS	2023-10-17
F01-056	CF	ABA	hygienized	Bacillus badius strain NBRC 15713 16S ribosomal RNA, partial sequence	fwd	95.3	NR_112633	13	*	9	*	Bacillaceae	Bacillus	Bacillus badius	2023-01-13	0.2 % SDS	2023-10-17
F01-069	CF	JEN	untreated	Sphingobacterium mizutaii strain DSM 11724 16S ribosomal RNA, partial sequence	fwd	95.3	NR_042134	51	*	31	*	Sphingobacteriaceae	Sphingobacterium	Sphingobacterium mizutaii	2023-01-13	0.2 % SDS	2023-10-17
F01-070	CF	JEN	untreated	Sphingobacterium thalpophilum strain 4-3-blue 16S ribosomal RNA gene, partial sequence	fwd	96.41	JX083378.1	274	*	118	*	Sphingobacteriaceae	Sphingobacterium	Sphingobacterium thalpophilum	2023-01-13	0.2 % SDS	2023-10-17
F01-071	CF	JEN	untreated	Alcaligenes faecalis strain NBRC 13111 16S ribosomal RNA, partial sequence	fwd	98	NR_113606	182	*	67	*	Alcaligenaceae	Alcaligenes	Alcaligenes faecalis	2023-01-13	0.2 % SDS	2023-10-17
F01-072	CF	JEN	untreated	Sphingobacterium thalpophilum strain DSM 11723 16S ribosomal RNA, partial sequence	fwd	97.17	NR_042135	141	*	59	*	Sphingobacteriaceae	Sphingobacterium	Sphingobacterium thalpophilum	2023-01-13	0.2 % SDS	2023-10-17
F01-073	CF	JEN	untreated	Klebsiella pneumoniae strain DSM 30104 16S ribosomal RNA, partial sequence	fwd	99.57	NR_117683	128	*	52	99.66	Enterobacteriaceae	Klebsiella	Klebsiella pneumoniae	2023-01-13	0.2 % SDS	2023-10-17
F01-075	CF	JEN	hygienized	Sphingobacterium thalpophilum strain DSM 11723 16S ribosomal RNA, partial sequence	fwd	98.47	NR_042135	107	*	37	99.91	Sphingobacteriaceae	Sphingobacterium	Sphingobacterium thalpophilum	2023-01-13	0.2 % SDS	2023-10-17
F01-076	CF	JEN	hygienized	Mammaliicoccus sciuri strain DSM 20345 16S ribosomal RNA, partial sequence	fwd	99.91	NR_025520	195	*	62	99.74	Staphylococcaceae	Mammaliicoccus	Mammaliicoccus sciuri	2023-01-13	0.2 % SDS	2023-10-17
F01-077	CF	JEN	hygienized	Sphingobacterium thalpophilum strain DSM 11723 16S ribosomal RNA, partial sequence	fwd	98.48	NR_042135	66	*	37	*	Sphingobacteriaceae	Sphingobacterium	Sphingobacterium thalpophilum	2023-01-13	0.2 % SDS	2023-10-17
F01-078	CF	JEN	hygienized	Enterobacter cloacae strain ATCC 13047 16S ribosomal RNA, partial sequence	fwd	99.47	NR_118568	206	*	53	99.74	Enterobacteriaceae	Enterobacter	Enterobacter cloacae	2023-01-13	0.2 % SDS	2023-10-17
F01-079	CF	JEN	hygienized	Microbacterium amylolyticum strain N5 16S ribosomal RNA, partial sequence	fwd	97.35	NR_118004	26	*	16	*	Microbacteriaceae	Microbacterium	Microbacterium amylolyticum	2023-01-13	0.2 % SDS	2023-10-17
F01-081	CF	ABA	untreated	Bacillus haynesii strain NRRL B-41327 16S ribosomal RNA, partial sequence	fwd	98.93	NR_157609	16	*	12	*	Bacillaceae	Bacillus	Bacillus haynesii	2023-01-13	0.2 % SDS	2023-10-17
F01-082	CF	ABA	untreated	Bacillus licheniformis strain DSM 13 16S ribosomal RNA, partial sequence	fwd	99.4	NR_118996	96	*	21	99.83	Bacillaceae	Bacillus	Bacillus licheniformis	2023-01-13	0.2 % SDS	2023-10-17
F01-083	CF	ABA	untreated	Bacillus albus strain MCCC 1A02146 16S ribosomal RNA, partial sequence	fwd	99.49	NR_157729	92	*	18	99.49	Bacillaceae	Bacillus	Bacillus albus	2023-01-13	0.2 % SDS	2023-10-17
F01-084	CF	ABA	untreated	Bacillus haynesii strain NRRL B-41327 16S ribosomal RNA, partial sequence	fwd	99.73	NR_157609	97	*	12	99.49	Bacillaceae	Bacillus	Bacillus haynesii	2023-01-13	0.2 % SDS	2023-10-17
F01-087	CF	ABA	untreated	Bacillus haynesii strain NRRL B-41327 16S ribosomal RNA, partial sequence	fwd	98.66	NR_157609	23	*	12	99.42	Bacillaceae	Bacillus	Bacillus haynesii	2023-01-13	0.2 % SDS	2023-10-17
F01-088	CF	ABA	untreated	Bacillus haynesii strain NRRL B-41327 16S ribosomal RNA, partial sequence	fwd	97.03	NR_157609	251	*	98	*	Bacillaceae	Bacillus	Bacillus haynesii	2023-01-13	0.2 % SDS	2023-10-17
F01-089	CF	ABA	hygienized	Bacillus haynesii strain NRRL B-41327 16S ribosomal RNA, partial sequence	fwd	99.11	NR_157609	22	*	12	99.67	Bacillaceae	Bacillus	Bacillus haynesii	2023-01-13	0.2 % SDS	2023-10-17
F01-090	CF	ABA	hygienized	Bacillus licheniformis strain DSM 13 16S ribosomal RNA, partial sequence	fwd	99.25	NR_118996	33	*	21	*	Bacillaceae	Bacillus	Bacillus licheniformis	2023-01-13	0.2 % SDS	2023-10-17
F01-091	CF	ABA	hygienized	Bacillus licheniformis strain DSM 13 16S ribosomal RNA, partial sequence	fwd	99.57	NR_118996	176	*	21	99.65	Bacillaceae	Bacillus	Bacillus licheniformis	2023-01-13	0.2 % SDS	2023-10-17
F02-001	RC	CASO	untreated	Alcaligenes faecalis strain STLS71 16S ribosomal RNA gene, partial sequence	fwd	98.85	KR738744.1	291	*	135	*	Alcaligenaceae	Alcaligenes	Alcaligenes faecalis	2023-05-11	0.2 % SDS	2024-07-15
F02-003	RC	CASO	untreated	Alcaligenes faecalis strain NBRC 13111 16S ribosomal RNA, partial sequence	fwd	99.35	NR_113606	254	*	101	*	Alcaligenaceae	Alcaligenes	Alcaligenes faecalis	2023-05-11	0.2 % SDS	2024-07-15
F02-004	RC	CASO	untreated	Alcaligenes faecalis strain NBRC 13111 16S ribosomal RNA, partial sequence	fwd	100	NR_113606	54	*	2	99.58	Alcaligenaceae	Alcaligenes	Alcaligenes faecalis	2023-05-11	0.2 % SDS	2024-07-15
F02-005	RC	CASO	untreated	Alcaligenes faecalis strain NBRC 13111 16S ribosomal RNA, partial sequence	fwd	100	NR_113606	2	*	2	*	Alcaligenaceae	Alcaligenes	Alcaligenes faecalis	2023-05-11	0.2 % SDS	2024-07-15
F02-006	RC	CASO	untreated	Sphingobacterium cellulitidis strain LMG 28764 16S ribosomal RNA, partial sequence	fwd	98.9	NR_156919	45	*	27	*	Sphingobacteriaceae	Sphingobacterium	Sphingobacterium cellulitidis	2023-05-11	Smashing Plate	2024-09-25
F02-009	RC	CASO	hygienized	Pseudochrobactrum asaccharolyticum strain CCUG 46016 16S ribosomal RNA, partial sequence	fwd	99.48	NR_042474	147	*	61	*	Brucellaceae	Pseudochrobactrum	Pseudochrobactrum asaccharolyticum	2023-05-11	0.2 % SDS	2024-07-15
F02-010	RC	CASO	hygienized	Sphingobacterium cellulitidis strain LMG 28764 16S ribosomal RNA, partial sequence	fwd	98.73	NR_156919	106	*	50	*	Sphingobacteriaceae	Sphingobacterium	Sphingobacterium cellulitidis	2023-05-11	0.2 % SDS	2024-07-15
F02-011	RC	CASO	hygienized	Enterobacter cloacae NGB-ME22 gene for 16S ribosomal RNA, partial sequence	fwd	98.51	LC512294.1	287	*	131	*	Enterobacteriaceae	Enterobacter	Enterobacter cloacae	2023-05-11	Smashing Plate	2024-10-01
F02-013	RC	MRS	untreated	Enterococcus faecium strain ATCC 19434 16S ribosomal RNA, partial sequence	fwd	99.66	NR_115764	113	*	42	99.06	Enterococcaceae	Enterococcus	Enterococcus faecium	2023-05-11	0.2 % SDS	2024-07-15
F02-014	RC	MRS	untreated	Enterococcus casseliflavus strain NCIMB 11449 16S ribosomal RNA, partial sequence	fwd	99.74	NR_119280	157	*	14	99.83	Enterococcaceae	Enterococcus	Enterococcus casseliflavus	2023-05-11	0.2 % SDS	2024-07-15
F02-016	RC	MRS	untreated	Providencia vermicola strain OP1 16S ribosomal RNA, partial sequence	fwd	99.24	NR_042415	256	*	103	*	Morganellaceae	Providencia	Providencia vermicola	2023-05-11	0.2 % SDS	2024-07-15
F02-017	RC	MRS	untreated	Enterococcus casseliflavus strain NCIMB 11449 16S ribosomal RNA, partial sequence	fwd	99.83	NR_119280	130	*	14	99.4	Enterococcaceae	Enterococcus	Enterococcus casseliflavus	2023-05-11	0.2 % SDS	2024-07-15
F02-018	RC	MRS	untreated	Enterococcus faecium strain ATCC 19434 16S ribosomal RNA, partial sequence	fwd	99.3	NR_115764	198	*	42	99.21	Enterococcaceae	Enterococcus	Enterococcus faecium	2023-05-11	0.2 % SDS	2024-07-15
F02-019	RC	MRS	hygienized	Enterococcus gallinarum strain LMG 13129 16S ribosomal RNA, partial sequence	fwd	99.49	NR_104559	159	*	14	99.74	Enterococcaceae	Enterococcus	Enterococcus gallinarum	2023-05-11	0.2 % SDS	2024-07-15
F02-020	RC	MRS	hygienized	Enterococcus casseliflavus strain NCIMB 11449 16S ribosomal RNA, partial sequence	fwd	99.83	NR_119280	143	*	14	99.66	Enterococcaceae	Enterococcus	Enterococcus casseliflavus	2023-05-11	0.2 % SDS	2024-07-15
F02-023	RC	MRS	hygienized	Providencia vermicola strain OP1 16S ribosomal RNA, partial sequence	fwd	99.56	NR_042415	260	*	99	99.89	Morganellaceae	Providencia	Providencia vermicola	2023-05-11	0.2 % SDS	2024-07-15
F02-024	RC	MRS	hygienized	Brucella intermedia strain NBRC 15820 16S ribosomal RNA, partial sequence	fwd	98.59	NR_113812	34	*	6	99.16	Brucellaceae	Brucella	Brucella intermedia	2023-05-11	0.2 % SDS	2024-07-15
F02-025	RC	CCA	untreated	Pseudochrobactrum asaccharolyticum strain CCUG 46016 16S ribosomal RNA, partial sequence	fwd	97.96	NR_042474	221	*	78	*	Brucellaceae	Pseudochrobactrum	Pseudochrobactrum asaccharolyticum	2023-05-11	0.2 % SDS	2024-07-15
F02-026	RC	CCA	untreated	Alcaligenes faecalis strain NBRC 13111 16S ribosomal RNA, partial sequence	fwd	99.23	NR_113606	126	*	2	99.83	Alcaligenaceae	Alcaligenes	Alcaligenes faecalis	2023-05-11	0.2 % SDS	2024-07-15
F02-028	RC	CCA	untreated	Alcaligenes faecalis strain H23B00062 16S ribosomal RNA gene, partial sequence	fwd	100	PQ093548.1	122	*	2	99.57	Alcaligenaceae	Alcaligenes	Alcaligenes faecalis	2023-05-11	Smashing Plate	2024-09-25
F02-032	RC	CCA	hygienized	Alcaligenes faecalis strain WM184 16S ribosomal RNA gene, partial sequence	fwd	98.09	KR827435.1	192	*	69	*	Alcaligenaceae	Alcaligenes	Alcaligenes faecalis	2023-05-11	Smashing Plate	2024-09-25
F02-033	RC	CCA	hygienized	Alcaligenes faecalis strain NBRC 13111 16S ribosomal RNA, partial sequence	fwd	98.84	NR_113606	31	*	2	99.75	Alcaligenaceae	Alcaligenes	Alcaligenes faecalis	2023-05-11	0.2 % SDS	2024-07-15
F02-034	RC	CCA	hygienized	Alcaligenes faecalis strain NBRC 13111 16S ribosomal RNA, partial sequence	fwd	99.15	NR_113606	80	*	2	99.75	Alcaligenaceae	Alcaligenes	Alcaligenes faecalis	2023-05-11	0.2 % SDS	2024-07-15
F02-035	RC	CCA	hygienized	Alcaligenes faecalis strain NBRC 13111 16S ribosomal RNA, partial sequence	fwd	99.58	NR_113606	217	*	2	99.82	Alcaligenaceae	Alcaligenes	Alcaligenes faecalis	2023-05-11	Smashing Plate	2024-09-25
F02-049	RC	JEN	untreated	Alcaligenes faecalis strain NBRC 13111 16S ribosomal RNA, partial sequence	fwd	95.23	NR_113606	218	*	77	*	Alcaligenaceae	Alcaligenes	Alcaligenes faecalis	2023-05-11	Smashing Plate	2024-09-25
F02-050	RC	JEN	untreated	Alcaligenes aquatilis strain LMG 22996 16S ribosomal RNA, partial sequence	fwd	98.46	NR_114959	102	*	2	99.49	Alcaligenaceae	Alcaligenes	Alcaligenes aquatilis	2023-05-11	0.2 % SDS	2024-07-15
F02-052	RC	JEN	untreated	Providencia vermicola strain OP1 16S ribosomal RNA, partial sequence	fwd	99.24	NR_042415	256	100	103	100	Morganellaceae	Providencia	Providencia vermicola	2023-05-11	0.2 % SDS	2024-07-15
F02-053	RC	JEN	untreated	Alcaligenes aquatilis strain LMG 22996 16S ribosomal RNA, partial sequence	fwd	98.56	NR_113606	7	*	2	99.35	Alcaligenaceae	Alcaligenes	Alcaligenes aquatilis	2023-05-11	0.2 % SDS	2024-07-15
F02-054	RC	JEN	untreated	Advenella alkanexedens strain LAM0050 16S ribosomal RNA, partial sequence	fwd	100	NR_148623	241	*	88	*	Alcaligenaceae	Advenella	Advenella alkanexedens	2023-05-11	Smashing Plate	2024-09-25
F02-055	RC	JEN	hygienized	Providencia rettgeri strain DSM 4542 16S ribosomal RNA, partial sequence	fwd	99.73	NR_042413	239	*	41	99.55	Morganellaceae	Providencia	Providencia rettgeri strain	2023-05-11	Smashing Plate	2024-09-25
F02-056	RC	JEN	hygienized	Alcaligenes faecalis strain NBRC 13111 16S ribosomal RNA, partial sequence	fwd	98.83	NR_113606	64	*	2	99.75	Alcaligenaceae	Alcaligenes	Alcaligenes faecalis	2023-05-11	0.2 % SDS	2024-07-15
F02-060	RC	JEN	hygienized	Alcaligenes faecalis strain NBRC 13111 16S ribosomal RNA, partial sequence	fwd	98.32	NR_113606	69	*	38	*	Alcaligenaceae	Alcaligenes	Alcaligenes faecalis	2023-05-11	0.2 % SDS	2024-07-15
F02-062	RC	ABA	untreated	Providencia rettgeri strain DSM 4542 16S ribosomal RNA, partial sequence	fwd	99.66	NR_042413	84	*	41	*	Morganellaceae	Providencia	Providencia rettgeri	2023-05-11	Smashing Plate	2024-09-25
F02-063	RC	ABA	untreated	Alcaligenes faecalis strain NBRC 13111 16S ribosomal RNA, partial sequence	fwd	99.57	NR_113606	172	*	2	99.48	Alcaligenaceae	Alcaligenes	Alcaligenes faecalis	2023-05-11	0.2 % SDS	2024-07-15
F02-065	RC	ABA	untreated	Providencia vermicola strain OP1 16S ribosomal RNA, partial sequence	fwd	98.46	NR_042415	258	*	104	*	Morganellaceae	Providencia	Providencia vermicola	2023-05-11	0.2 % SDS	2024-07-15
F02-067	RC	ABA	hygienized	Weissella uvarum strain B18NM42 16S ribosomal RNA, partial sequence	fwd	100	NR_134229	249	*	96	*	Lactobacillaceae	Weissella	Weissella uvarum	2023-05-11	Smashing Plate	2024-09-25
F02-068	RC	ABA	hygienized	Alcaligenes faecalis strain NBRC 13111 16S ribosomal RNA, partial sequence	fwd	98.91	NR_113606	74	*	2	99.92	Alcaligenaceae	Alcaligenes	Alcaligenes faecalis	2023-05-11	0.2 % SDS	2024-07-15
F02-069	RC	ABA	hygienized	Alcaligenes faecalis strain NBRC 13111 16S ribosomal RNA, partial sequence	fwd	99.23	NR_113606	158	*	2	100	Alcaligenaceae	Alcaligenes	Alcaligenes faecalis	2023-05-11	0.2 % SDS	2024-07-15
F02-070	RC	ABA	hygienized	Alcaligenes faecalis strain NBRC 13111 16S ribosomal RNA, partial sequence	fwd	99.48	NR_113606	194	*	2	99.65	Alcaligenaceae	Alcaligenes	Alcaligenes faecalis	2023-05-11	0.2 % SDS	2024-07-15
F02-071	RC	ABA	hygienized	Gellertiella hungarica strain RAM11 16S ribosomal RNA, partial sequence	fwd	100	NR_159172	181	*	6	99.74	Rhizobiaceae	Gellertiella	Gellertiella hungarica	2023-05-11	0.2 % SDS	2024-07-15
F02-072	RC	ABA	hygienized	Brucella ciceri strain Ca-34 16S ribosomal RNA, partial sequence	fwd	100	NR_115819	24	*	6	99.09	Brucellaceae	Brucella	Brucella ciceri	2023-05-11	Smashing Plate	2024-09-25
F02-073	RC	ABA	untreated	Lysinibacillus macroides strain LMG 18474 16S ribosomal RNA, partial sequence	fwd	98.9	NR_114920	109	*	32	99.15	Caryophanaceae	Lysinibacillus	Lysinibacillus macroides	2023-05-11	0.2 % SDS	2024-07-15
F02-074	RC	ABA	untreated	Lysinibacillus macroides strain LMG 18474 16S ribosomal RNA, partial sequence	fwd	99.39	NR_114920	179	*	32	99.48	Caryophanaceae	Lysinibacillus	Lysinibacillus macroides	2023-05-11	0.2 % SDS	2024-07-15
F02-075	RC	ABA	untreated	Lysinibacillus macroides strain LMG 18474 16S ribosomal RNA, partial sequence	fwd	98.89	NR_114920	118	*	32	99.06	Caryophanaceae	Lysinibacillus	Lysinibacillus macroides	2023-05-11	0.2 % SDS	2024-07-15
F02-077	RC	ABA	untreated	Lederbergia wuyishanensis strain FJAT-17212 16S ribosomal RNA, partial sequenc	fwd	96.11	NR_135903	187	*	68	*	Bacillaceae	Lederbergia	Lederbergia wuyishanensis	2023-05-11	Smashing Plate	2024-10-01
F02-078	RC	ABA	untreated	Metasolibacillus fluoroglycofenilyticus strain cmg86 16S ribosomal RNA, partial sequence	fwd	99.57	NR_148289.1	152	*	51	99.05	Caryophanaceae	Metasolibacillus	Metasolibacillus fluoroglycofenilyticus	2023-05-11	0.2 % SDS	2024-07-15
F02-079	RC	ABA	hygienized	Brucella intermedia strain NBRC 15820 16S ribosomal RNA, partial sequence	fwd	98.49	NR_112569	269	*	113	*	Bacillaceae	Brucellaceae	Brucella intermedia	2023-05-11	0.2 % SDS	2024-07-15
F02-080	RC	ABA	hygienized	Paenibacillus camelliae strain b11s-2 16S ribosomal RNA, partial sequence	fwd	97.56	NR_116303.1	242	*	89	*	Paenibacillaceae	Paenibacillus	Paenibacillus camelliae	2023-05-11	0.2 % SDS	2024-07-15
F02-081	RC	ABA	hygienized	Achromobacter aloeverae strain AVA-1 16S ribosomal RNA, partial sequence	fwd	97.88	NR_112569	30	*	19	*	Alcaligenaceae	Achromobacter	Achromobacter aloeverae	2023-05-11	Smashing Plate	2024-09-25
F02-084	RC	ABA	hygienized	Lysinibacillus tabacifolii strain K3514 16S ribosomal RNA, partial sequence	fwd	96.01	NR_132691	288	*	132	*	Caryophanaceae	Lysinibacillus	Lysinibacillus tabacifolii	2023-05-11	Smashing Plate	2024-10-01
F02-086	RC	ABA	untreated	Bacillus haynesii strain NRRL B-41327 16S ribosomal RNA, partial sequence	fwd	97.48	NR_112569	273	*	117	*	Bacillaceae	Lysinibacillus	Lysinibacillus fusiformis	2023-05-11	0.2 % SDS	2024-07-15
F02-087	RC	ABA	untreated	Lysinibacillus macroides strain LMG 18474 16S ribosomal RNA, partial sequence	fwd	99.22	NR_114920	163	*	32	99.14	Caryophanaceae	Lysinibacillus	Lysinibacillus macroides	2023-05-11	0.2 % SDS	2024-07-15
F02-088	RC	ABA	untreated	Bacillus haynesii strain NRRL B-41327 16S ribosomal RNA, partial sequence	fwd	99.41	NR_112569	41	*	19	99.33	Bacillaceae	Bacillus	Bacillus haynesii	2023-05-11	Smashing Plate	2024-09-25
F02-089	RC	ABA	untreated	Bacillus piscis strain 16MFT21 16S ribosomal RNA, partial sequence	fwd	99.48	NR_112569	153	*	19	99.74	Bacillaceae	Bacillus	Bacillus piscis	2023-05-11	Smashing Plate	2024-09-25
F02-090	RC	ABA	untreated	Lysinibacillus macroides strain LMG 18474 16S ribosomal RNA, partial sequence	fwd	99.56	NR_114920	193	*	44	99.56	Caryophanaceae	Lysinibacillus	Lysinibacillus macroides	2023-05-11	Smashing Plate	2024-09-25
F02-091	RC	ABA	hygienized	Lysinibacillus macroides strain LMG 18474 16S ribosomal RNA, partial sequence	fwd	98.58	NR_114920	52	*	32	*	Caryophanaceae	Lysinibacillus	Lysinibacillus macroides	2023-05-11	0.2 % SDS	2024-07-15
F02-093	RC	ABA	hygienized	Lysinibacillus macroides strain LMG 18474 16S ribosomal RNA, partial sequence	fwd	99.14	NR_114920	140	*	44	99.4	Caryophanaceae	Lysinibacillus	Lysinibacillus macroides	2023-05-11	0.2 % SDS	2024-07-15
F02-094	RC	ABA	hygienized	Lysinibacillus fusiformis strain NBRC15717 16S ribosomal RNA, partial sequence	fwd	98.39	NR_112569	261	*	105	*	Caryophanaceae	Lysinibacillus	Lysinibacillus fusiformis	2023-05-11	0.2 % SDS	2024-07-15
F02-095	RC	ABA	hygienized	Lysinibacillus fusiformis strain NBRC15717 16S ribosomal RNA, partial sequence	fwd	99.48	NR_112569	144	*	19	99.83	Caryophanaceae	Lysinibacillus	Lysinibacillus fusiformis	2023-05-11	Smashing Plate	2024-09-25
F02-096	RC	ABA	hygienized	Metasolibacillus fluoroglycofenilyticus strain cmg86 16S ribosomal RNA, partial sequence	fwd	98.65	NR_148289	110	*	51	*	Caryophanaceae	Metasolibacillus	Metasolibacillus fluoroglycofenilyticus	2023-05-11	0.2 % SDS	2024-07-15
F03-001	PE	CASO	hygienized	Sphingobacterium composti strain 4M24 16S ribosomal RNA, partial sequence	fwd	100	NR_115954	87	*	4	99.24	Sphingobacteriaceae	Sphingobacterium	Sphingobacterium composti	2023-03-23	Smashing Plate	2024-09-25
F03-002	PE	CASO	hygienized	Brevundimonas olei strain MJ15 16S ribosomal RNA, partial sequence	fwd	98.17	NR_117268	285	*	129	*	Caulobacteraceae	Brevundimonas	Brevundimonas olei	2023-03-23	0.2 % SDS	2023-09-05
F03-004	PE	CASO	untreated	Paenimyroides ceti strain 454-2 16S ribosomal RNA, partial sequence	fwd	100	NR_042540.1	171	*	64	*	Flavobacteriaceae	Paenimyroides	Paenimyroides ceti	2023-03-23	0.2 % SDS	2023-09-05
F03-005	PE	CASO	untreated	Brevundimonas olei strain MJ15 16S ribosomal RNA, partial sequence	fwd	99.53	NR_117268	263	*	107	*	Caulobacteraceae	Brevundimonas	Brevundimonas olei	2023-03-23	0.2 % SDS	2023-09-05
F03-006	PE	CASO	untreated	Brevundimonas olei strain MJ15 16S ribosomal RNA, partial sequence	fwd	99.18	NR_117268	12	*	8	*	Caulobacteraceae	Brevundimonas	Brevundimonas olei	2023-03-23	0.2 % SDS	2023-09-05
F03-007	PE	CASO	untreated	Sphingobacterium tabacisoli strain h337 16S ribosomal RNA, partial sequence	fwd	100	NR_159136	120	*	54	*	Sphingobacteriaceae	Sphingobacterium	Sphingobacterium tabacisoli	2023-03-23	Smashing Plate	2024-09-25
F03-008	PE	CASO	untreated	Paenimyroides ceti strain CECT 7184 16S ribosomal RNA gene, partial sequence	fwd	98.76	NR_042540	177	*	66	*	Flavobacteriaceae	Paenimyroides	Paenimyroides ceti	2023-03-23	0.2 % SDS	2023-09-05
F03-009	PE	CASO	untreated	Devosia chinhatensis strain IPL18 16S ribosomal RNA, partial sequence	fwd	99.32	NR_044214	98	*	45	*	Devosiaceae	Devosia	Devosia chinhatensis	2023-03-23	0.2 % SDS	2023-09-05
F03-011	PE	CASO	hygienized	Brevundimonas olei strain MJ15 16S ribosomal RNA, partial sequence	fwd	99.32	NR_117268	71	*	8	99.41	Caulobacteraceae	Brevundimonas	Brevundimonas olei	2023-03-23	Smashing Plate	2024-09-25
F03-012	PE	CASO	hygienized	Oceanobacillus aidingensis strain AD7-25 16S ribosomal RNA, partial sequence	fwd	100	NR_148253	10	*	7	*	Bacillaceae	Oceanobacillus	Oceanobacillus aidingensis	2023-03-23	0.2 % SDS	2023-09-05
F03-013	PE	ABA	untreated	Paracoccus haematequi strain M1-83 16S ribosomal RNA, partial sequence	fwd	99.17	NR_170512	27	*	17	*	Paracoccaceae	Paracoccus	Paracoccus haematequi	2023-03-23	0.2 % SDS	2023-09-05
F03-014	PE	ABA	untreated	Sporosarcina contaminans strain CCUG 53915 16S ribosomal RNA, partial sequence	fwd	99.75	NR_116955	36	*	23	*	Caryophanaceae	Sporosarcina	Sporosarcina contaminans	2023-03-23	0.2 % SDS	2023-09-05
F03-016	PE	ABA	untreated	Lederbergia ruris strain R-6760 16S ribosomal RNA, partial sequence	fwd	100	NR_042161	60	*	35	*	Bacillaceae	Lederbergia	Lederbergia ruris	2023-03-23	0.2 % SDS	2023-09-05
F03-017	PE	ABA	untreated	Oceanobacillus oncorhynchi subsp. incaldanensis strain 20AG 16S ribosomal RNA, partial sequence	fwd	100	NR_042257	38	*	7	99.5	Bacillaceae	Oceanobacillus	Oceanobacillus oncorhynchi	2023-03-23	0.2 % SDS	2023-09-05
F03-018	PE	ABA	untreated	Lysinibacillus fusiformis strain NBRC15717 16S ribosomal RNA, partial sequence	fwd	99.66	NR_112569	37	*	24	*	Caryophanaceae	Lysinibacillus	Lysinibacillus fusiformis	2023-03-23	0.2 % SDS	2023-09-05
F03-019	PE	ABA	hygienized	Bacillus cereus ATCC 14579 16S ribosomal RNA (rrnA), partial sequence	fwd	99.66	NR_074540	28	*	18	*	Bacillaceae	Bacillus	Bacillus cereus	2023-03-23	0.2 % SDS	2023-09-05
F03-020	PE	ABA	hygienized	Bacillus amyloliquefaciens strain MPA 1034 16S ribosomal RNA, partial sequence	fwd	98.53	NR_117946	275	*	119	*	Bacillaceae	Bacillus	Bacillus amyloliquefaciens	2023-03-23	0.2 % SDS	2023-09-05
F03-021	PE	ABA	hygienized	Bacillus amyloliquefaciens strain BV2007 16S ribosomal RNA gene, partial sequence	fwd	99.74	NR_117946	72	*	39	*	Bacillaceae	Bacillus	Bacillus amyloliquefaciens	2023-03-23	0.2 % SDS	2023-09-05
F03-022	PE	ABA	hygienized	Bacillus wiedmannii strain FSL W8-0169 16S ribosomal RNA, partial sequence	fwd	99.15	NR_152692	283	*	127	*	Bacillaceae	Bacillus	Bacillus wiedmannii	2023-03-23	0.2 % SDS	2023-09-05
F03-023	PE	ABA	hygienized	Lederbergia ruris strain R-6760 16S ribosomal RNA, partial sequence	fwd	99.57	NR_042161	88	*	35	99.58	Bacillaceae	Lederbergia	Lederbergia ruris	2023-03-23	0.2 % SDS	2023-09-05
F03-024	PE	ABA	hygienized	Bacillus wiedmannii strain FSL W8-0169 16S ribosomal RNA, partial sequence	fwd	100	NR_152692	268	*	112	*	Bacillaceae	Bacillus	Bacillus wiedmannii	2023-03-23	0.2 % SDS	2023-09-05
F03-026	PE	CCA	untreated	Alcaligenes faecalis strain H23B00062 16S ribosomal RNA gene, partial sequence	fwd	99.51	PQ093548.1	11	*	2	99.34	Alcaligenaceae	Alcaligenes	Alcaligenes faecalis	2023-03-23	Smashing Plate	2024-09-25
F03-028	PE	CCA	untreated	Providencia rettgeri strain DSM 4542 16S ribosomal RNA, partial sequence	fwd	99.57	NR_042413	93	*	41	99.49	Morganellaceae	Providencia	Providencia rettgeri	2023-03-23	Smashing Plate	2024-09-25
F03-029	PE	CCA	untreated	Providencia rettgeri strain NCTC 11801 16S ribosomal RNA, partial sequence	fwd	99.85	NR_115880	279	*	123	*	Morganellaceae	Providencia	Providencia rettgeri	2023-03-23	0.2 % SDS	2023-09-05
F03-031	PE	CCA	hygienized	Aquamicrobium lusatiense strain S1 16S ribosomal RNA, partial sequence	fwd	99.57	NR_025312	124	*	56	*	Phyllobacteriaceae	Aquamicrobium	Aquamicrobium lusatiense	2023-03-23	0.2 % SDS	2023-09-05
F03-032	PE	CCA	hygienized	Agrobacterium radiobacter strain IAM 12048 16S ribosomal RNA, partial sequence	fwd	98.36	NR_041396	49	*	29	*	Rhizobiaceae	Agrobacterium	Agrobacterium radiobacter	2023-03-23	0.2 % SDS	2023-09-05
F03-033	PE	CCA	hygienized	Brucella intermedia strain NBRC 15820 16S ribosomal RNA, partial sequence	fwd	100	NR_113812	237	*	6	100	Brucellaceae	Brucella	Brucella intermedia	2023-03-23	0.2 % SDS	2023-09-05
F03-034	PE	CCA	hygienized	Brucella intermedia strain NBRC 15820 16S ribosomal RNA, partial sequence	fwd	100	NR_113812	9	*	6	*	Brucellaceae	Brucella	Brucella intermedia	2023-03-23	0.2 % SDS	2023-09-05
F03-035	PE	CCA	hygienized	Achromobacter denitrificans strain NBRC 15125 16S ribosomal RNA, partial sequence	fwd	95.11	NR_113732	255	*	102	*	Alcaligenaceae	Achromobacter	Achromobacter denitrificans	2023-03-23	Smashing Plate	2024-10-01
F03-037	PE	MRS	untreated	Klebsiella oxytoca strain ATCC 13182 16S ribosomal RNA, partial sequence	fwd	99.83	NR_041749	142	*	33	99.91	Enterobacteriaceae	Klebsiella	Klebsiella oxytoca	2023-03-23	Smashing Plate	2024-10-01
F03-039	PE	MRS	untreated	Enterococcus avium ATCC 14025 strain NBRC 100477 16S ribosomal RNA, partial sequence	fwd	98.96	NR_113899	162	*	46	99.74	Enterococcaceae	Enterococcus	Enterococcus avium	2023-03-23	0.2 % SDS	2023-09-05
F03-040	PE	MRS	untreated	Fontibacillus panacisegetis 16S ribosomal RNA, partial sequence	fwd	100	NR_117293	111	*	13	99.57	Paenibacillaceae	Fontibacillus	Fontibacillus panacisegetis	2023-03-23	Smashing Plate	2024-10-01
F03-041	PE	MRS	untreated	Citrobacter amalonaticus strain CECT 863 16S ribosomal RNA, partial sequence	fwd	99.49	NR_118106	61	*	36	*	Enterobacteriaceae	Citrobacter	Citrobacter amalonaticus	2023-03-23	Smashing Plate	2024-10-01
F03-042	PE	MRS	untreated	Citrobacter amalonaticus strain LMG 7873 16S ribosomal RNA, partial sequence	fwd	99.58	NR_118106	67	*	36	99.66	Enterobacteriaceae	Citrobacter	Citrobacter amalonaticus	2023-03-23	0.2 % SDS	2023-09-05
F03-043	PE	MRS	hygienized	Enterococcus avium ATCC 14025 strain NBRC 100477 16S ribosomal RNA, partial sequence	fwd	98.98	NR_113899	99	*	46	*	Enterococcaceae	Enterococcus	Enterococcus avium	2023-03-23	0.2 % SDS	2023-09-05
F03-044	PE	MRS	hygienized	Enterococcus casseliflavus strain NCIMB 11449 16S ribosomal RNA, partial sequence	fwd	99.92	NR_119280	46	*	14	99.75	Enterococcaceae	Enterococcus	Enterococcus casseliflavus	2023-03-23	0.2 % SDS	2023-09-05
F03-045	PE	MRS	hygienized	Enterococcus casseliflavus strain NCIMB 11449 16S ribosomal RNA, partial sequence	fwd	99.59	NR_119280	18	*	14	*	Enterococcaceae	Enterococcus	Enterococcus casseliflavus	2023-03-23	0.2 % SDS	2023-09-05
F03-046	PE	MRS	hygienized	Enterococcus avium ATCC 14025 strain NBRC 100477 16S ribosomal RNA, partial sequence	fwd	98.81	NR_113899	100	*	47	*	Enterococcaceae	Enterococcus	Enterococcus avium	2023-03-23	0.2 % SDS	2023-09-05
F03-047	PE	MRS	hygienized	Enterococcus casseliflavus strain NCIMB 11449 16S ribosomal RNA, partial sequence	fwd	100	NR_119280	42	*	14	99.75	Enterococcaceae	Enterococcus	Enterococcus casseliflavus	2023-03-23	0.2 % SDS	2023-09-05
F03-048	PE	MRS	hygienized	Enterococcus avium ATCC 14025 strain NBRC 100477 16S ribosomal RNA, partial sequence	fwd	99.48	NR_113899	104	*	49	*	Enterococcaceae	Enterococcus	Enterococcus avium	2023-03-23	Smashing Plate	2024-10-01
F03-061	PE	JEN	untreated	Microbacterium schleiferi strain DSM 20489 16S ribosomal RNA, partial sequence	fwd	99.22	NR_044936	150	*	28	99.31	Microbacteriaceae	Microbacterium	Microbacterium schleiferi	2023-03-23	0.2 % SDS	2023-09-05
F03-062	PE	JEN	untreated	Microbacterium schleiferi strain DSM 20489 16S ribosomal RNA, partial sequence	fwd	99.05	NR_044936	151	*	28	99.31	Microbacteriaceae	Microbacterium	Microbacterium schleiferi	2023-03-23	0.2 % SDS	2023-09-05
F03-063	PE	JEN	untreated	Microbacterium schleiferi strain DSM 20489 16S ribosomal RNA, partial sequence	fwd	98.73	NR_044936	78	*	28	99.58	Microbacteriaceae	Microbacterium	Microbacterium schleiferi	2023-03-23	0.2 % SDS	2023-09-05
F03-064	PE	JEN	untreated	Microbacterium schleiferi strain DSM 20489 16S ribosomal RNA, partial sequence	fwd	99.2	NR_044936	174	*	28	99.57	Microbacteriaceae	Microbacterium	Microbacterium schleiferi	2023-03-23	0.2 % SDS	2023-09-05
F03-065	PE	JEN	untreated	Microbacterium schleiferi strain DSM 20489 16S ribosomal RNA, partial sequence	fwd	95.96	NR_044936	207	*	73	*	Microbacteriaceae	Microbacterium	Microbacterium schleiferi	2023-03-23	0.2 % SDS	2023-09-05
F03-066	PE	JEN	untreated	Microbacterium schleiferi strain DSM 20489 16S ribosomal RNA, partial sequence	fwd	98.72	NR_044936	47	*	28	*	Microbacteriaceae	Microbacterium	Microbacterium schleiferi	2023-03-23	0.2 % SDS	2023-09-05
F03-068	PE	JEN	hygienized	Moheibacter sediminis strain M0116 16S ribosomal RNA, partial sequence	fwd	96.71	NR_133787	227	*	80	*	Weeksellaceae	Moheibacter	Moheibacter sediminis	2023-03-23	0.2 % SDS	2023-09-05
F03-069	PE	JEN	hygienized	Fontibacillus panacisegetis 16S ribosomal RNA, partial sequence	fwd	99.11	NR_117293	215	*	13	99.3	Paenibacillaceae	Fontibacillus	Fontibacillus panacisegetis	2023-03-23	0.2 % SDS	2023-09-05
F03-070	PE	JEN	hygienized	Sphingobacterium chuzhouense strain DH-5 16S ribosomal RNA, partial sequence	fwd	100	NR_153692	196	*	1	99.65	Sphingobacteriaceae	Sphingobacterium	Sphingobacterium chuzhouense	2023-03-23	0.2 % SDS	2023-09-05
F03-071	PE	JEN	hygienized	Microbacterium pumilum strain KV-488 16S ribosomal RNA, partial sequence	fwd	98.36	NR_041331	14	*	10	*	Microbacteriaceae	Microbacterium	Microbacterium pumilum	2023-03-23	Smashing Plate	2024-10-01
F03-072	PE	JEN	hygienized	Brevundimonas naejangsanensis strain BIO-TAS2-2 16S ribosomal RNA, partial sequence	fwd	99.57	NR_116722	134	*	57	*	Caulobacteraceae	Brevundimonas	Brevundimonas naejangsanensis	2023-03-23	0.2 % SDS	2023-09-05
F03-073	PE	ABA	untreated	Bacillus toyonensis strain BCT-7112 16S ribosomal RNA, partial	fwd	98.81	NR_121761	265	*	109	*	Bacillaceae	Bacillus	Bacillus toyonensis	2023-03-23	0.2 % SDS	2023-09-05
F03-074	PE	ABA	untreated	Bacillus toyonensis strain BCT-7112 16S ribosomal RNA, partial sequence	fwd	99.74	NR_121761	178	*	18	99.48	Bacillaceae	Bacillus	Bacillus toyonensis	2023-03-23	0.2 % SDS	2023-09-05
F03-075	PE	ABA	untreated	Bacillus cereus ATCC 14579 16S ribosomal RNA (rrnA), partial sequenc	fwd	100	NR_074540	169	*	18	99.65	Bacillaceae	Bacillus	Bacillus cereus	2023-03-23	0.2 % SDS	2023-09-05
F03-076	PE	ABA	hygienized	Bacillus wiedmannii strain FSL W8-0169 16S ribosomal RNA, partial sequence	fwd	98.88	NR_152692	271	*	115	*	Bacillaceae	Bacillus	Bacillus wiedmannii	2023-03-23	0.2 % SDS	2023-09-05
F03-077	PE	ABA	hygienized	Bacillus cereus ATCC 14579 16S ribosomal RNA (rrnA), partial sequence	fwd	99.83	NR_074540	166	*	18	99.91	Bacillaceae	Bacillus	Bacillus cereus	2023-03-23	Smashing Plate	2024-10-01
F03-078	PE	ABA	hygienized	Bacillus cereus ATCC 14579 16S ribosomal RNA (rrnA), partial sequence	fwd	99.83	NR_074540	40	*	25	*	Bacillaceae	Bacillus	Bacillus cereus	2023-03-23	Smashing Plate	2024-10-01
F03-081	PE	ABA	untreated	Fontibacillus panacisegetis 16S ribosomal RNA, partial sequence	fwd	98.42	NR_117293	17	*	13	*	Paenibacillaceae	Fontibacillus	Fontibacillus panacisegetis	2023-03-23	Smashing Plate	2024-10-01
F03-084	PE	ABA	hygienized	Fontibacillus aquaticus strain W15 16S ribosomal RNA gene, partial sequence	fwd	98.14	OP854831.1	250	*	97	*	Paenibacillaceae	Fontibacillus	Fontibacillus aquaticus	2023-03-23	Smashing Plate	2024-10-01
F03-085	PE	ABA	untreated	Citrobacter amalonaticus strain CECT 863 16S ribosomal RNA, partial sequence	fwd	99.49	NR_118106	101	*	36	99.66	Enterobacteriaceae	Citrobacter	Citrobacter amalonaticus	2023-03-23	Smashing Plate	2024-10-01
F03-086	PE	ABA	untreated	Citrobacter amalonaticus strain CECT 863 16S ribosomal RNA, partial sequence	fwd	99.4	NR_118106	129	*	36	99.74	Enterobacteriaceae	Citrobacter	Citrobacter amalonaticus	2023-03-23	Smashing Plate	2024-10-01
F03-088	PE	ABA	untreated	Klebsiella oxytoca strain ATCC 13182 16S ribosomal RNA, partial sequence	fwd	99.91	NR_041749	116	*	33	99.83	Enterobacteriaceae	Klebsiella	Klebsiella oxytoca	2023-03-23	Smashing Plate	2024-10-01
F03-094	PE	ABA	hygienized	Cellulomonas iranensis strain JCM 18110 16S ribosomal RNA, partial sequence	fwd	99.45	NR_114319	243	*	90	*	Cellulomonadaceae	Cellulomonas	Cellulomonas iranensis	2023-03-23	Smashing Plate	2024-10-01
F03-095	PE	ABA	hygienized	Fontibacillus aquaticus strain GPTSA 19 16S ribosomal RNA, partial sequence	fwd	98.35	NR_115664	138	*	58	*	Paenibacillaceae	Fontibacillus	Fontibacillus aquaticus	2023-03-23	Smashing Plate	2024-10-01
F10-001	PP	CASO	untreated	Populibacterium corticicola strain 2D-4 16S ribosomal RNA, partial sequence	fwd	97.91	NR_151956	277	*	121	*	Jonesiaceae	Populibacterium	Populibacterium corticicola	2023-03-28	0.2 % SDS	2024-07-09
F10-002	PP	CASO	untreated	Populibacterium corticicola strain YJ-S 16S ribosomal RNA gene, partial sequence	fwd	95.01	PV747906.1	286	*	130	*	Jonesiaceae	Populibacterium	Populibacterium corticicola	2023-03-28	0.2 % SDS	2024-07-09
F10-004	PP	CASO	untreated	Brevundimonas olei strain MJ15 16S ribosomal RNA, partial sequence	fwd	98.95	NR_117268	190	*	8	99.48	Caulobacteraceae	Brevundimonas	Brevundimonas olei	2023-03-28	0.2 % SDS	2024-07-09
F10-005	PP	CASO	untreated	Brevundimonas olei strain MJ15 16S ribosomal RNA, partial sequence	fwd	97.75	NR_117268	281	*	125	*	Caulobacteraceae	Brevundimonas	Brevundimonas olei	2023-03-28	0.2 % SDS	2024-07-09
F10-007	PP	CASO	hygienized	Sphingobacterium mizutaii strain DSM 11724 16S ribosomal RNA, partial sequence	fwd	100	NR_042134	62	*	4	99.49	Sphingobacteriaceae	Sphingobacterium	Sphingobacterium mizutaii	2023-03-28	0.2 % SDS	2024-07-09
F10-008	PP	CASO	hygienized	Populibacterium corticicola strain 2D-4 16S ribosomal RNA, partial sequence	fwd	98.79	NR_151956	270	*	114	*	Jonesiaceae	Populibacterium	Populibacterium corticicola	2023-03-28	Smashing Plate	2024-10-01
F10-009	PP	CASO	hygienized	Populibacterium corticicola strain 2D-4 16S ribosomal RNA, partial sequence	fwd	100	NR_151956	29	*	3	99.67	Jonesiaceae	Populibacterium	Populibacterium corticicola	2023-03-28	0.2 % SDS	2024-07-09
F10-010	PP	CASO	hygienized	Sphingobacterium tabacisoli strain h337 16S ribosomal RNA, partial sequence	fwd	99.21	NR_159136	202	*	54	99.56	Sphingobacteriaceae	Sphingobacterium	Sphingobacterium tabacisoli	2023-03-28	0.2 % SDS	2024-07-09
F10-011	PP	CASO	hygienized	Populibacterium corticicola strain 2D-4 16S ribosomal RNA, partial sequence	fwd	98.9	NR_151956	105	*	3	99.66	Jonesiaceae	Populibacterium	Populibacterium corticicola	2023-03-28	0.2 % SDS	2024-07-09
F10-012	PP	CASO	hygienized	Populibacterium corticicola strain 2D-4 16S ribosomal RNA, partial sequence	fwd	99.23	NR_151956	108	*	3	99.06	Jonesiaceae	Populibacterium	Populibacterium corticicola	2023-03-28	0.2 % SDS	2024-07-09
F10-013	PP	ABA	untreated	Citrobacter amalonaticus strain LMG 7873 16S ribosomal RNA, partial sequence	fwd	99.48	NR_118106	156	*	36	99.66	Enterobacteriaceae	Citrobacter	Citrobacter amalonaticus	2023-03-28	0.2 % SDS	2024-07-09
F10-014	PP	ABA	untreated	Citrobacter amalonaticus strain LMG 7873 16S ribosomal RNA, partial sequence	fwd	99.49	NR_118106	117	*	36	99.57	Enterobacteriaceae	Citrobacter	Citrobacter amalonaticus	2023-03-28	0.2 % SDS	2024-07-09
F10-015	PP	ABA	untreated	Enterococcus casseliflavus strain NCIMB 11449 16S ribosomal RNA, partial sequence	fwd	99.83	NR_119280	63	*	14	100	Enterococcaceae	Enterococcus	Enterococcus casseliflavus	2023-03-28	Smashing Plate	2024-10-01
F10-016	PP	ABA	untreated	Populibacterium corticicola strain 2D-4 16S ribosomal RNA, partial sequence	fwd	99.47	NR_151956	209	*	3	99.82	Jonesiaceae	Populibacterium	Populibacterium corticicola	2023-03-28	Smashing Plate	2024-10-01
F10-018	PP	ABA	untreated	Populibacterium corticicola strain 2D-4 16S ribosomal RNA, partial sequence	fwd	99.15	NR_151956	125	*	3	99.91	Jonesiaceae	Populibacterium	Populibacterium corticicola	2023-03-28	Smashing Plate	2024-10-01
F10-019	PP	ABA	hygienized	Populibacterium corticicola strain 2D-4 16S ribosomal RNA, partial sequence	fwd	99.39	NR_151956	186	*	3	99.65	Jonesiaceae	Populibacterium	Populibacterium corticicola	2023-03-28	0.2 % SDS	2024-07-09
F10-020	PP	ABA	hygienized	Populibacterium corticicola strain 2D-4 16S ribosomal RNA, partial sequence	fwd	99.56	NR_151956	167	*	3	99.57	Jonesiaceae	Populibacterium	Populibacterium corticicola	2023-03-28	0.2 % SDS	2024-07-09
F10-022	PP	ABA	hygienized	Populibacterium corticicola strain 2D-4 16S ribosomal RNA, partial sequence	fwd	99.47	NR_151956	204	*	3	99.82	Jonesiaceae	Populibacterium	Populibacterium corticicola	2023-03-28	0.2 % SDS	2024-07-09
F10-023	PP	ABA	hygienized	Populibacterium corticicola strain 2D-4 16S ribosomal RNA, partial sequence	fwd	99.65	NR_151956	208	*	3	99.65	Jonesiaceae	Populibacterium	Populibacterium corticicola	2023-03-28	0.2 % SDS	2024-07-09
F10-024	PP	ABA	hygienized	Populibacterium corticicola strain 2D-4 16S ribosomal RNA, partial sequence	fwd	99.5	NR_151956	48	*	3	99.83	Jonesiaceae	Populibacterium	Populibacterium corticicola	2023-03-28	DMSO	2024-10-18
F10-025	PP	CCA	untreated	Sphingobacterium siyangense strain SY1 16S ribosomal RNA, partial sequence	fwd	100	NR_044391	0	*	0	*	Sphingobacteriaceae	Sphingobacterium	Sphingobacterium siyangense	2023-03-28	Smashing Plate	2024-10-01
F10-026	PP	CCA	untreated	Sphingobacterium siyangense strain SY1 16S ribosomal RNA, partial sequence	fwd	97.98	NR_044391	197	*	70	*	Sphingobacteriaceae	Sphingobacterium	Sphingobacterium siyangense	2023-03-28	Smashing Plate	2024-10-01
F10-027	PP	CCA	untreated	Brucella pituitosa strain CCUG 50899 16S ribosomal RNA, partial sequence	fwd	100	NR_115043	203	*	72	*	Brucellaceae	Brucella	Brucella pituitosa	2023-03-28	0.2 % SDS	2024-07-09
F10-028	PP	CCA	untreated	Citrobacter amalonaticus strain LMG 7873 16S ribosomal RNA, partial sequence	fwd	99.39	NR_118106	170	*	36	99.91	Enterobacteriaceae	Citrobacter	Citrobacter amalonaticus	2023-03-28	0.2 % SDS	2024-07-09
F10-029	PP	CCA	untreated	Aquamicrobium lusatiense strain S1 16S ribosomal RNA, partial sequence	fwd	99.74	NR_025312	213	*	56	99.47	Phyllobacteriaceae	Aquamicrobium	Aquamicrobium lusatiense	2023-03-28	Smashing Plate	2024-10-01
F10-030	PP	CCA	untreated	Klebsiella oxytoca strain ATCC 13182 16S ribosomal RNA, partial sequence	fwd	99.83	NR_041749	73	*	33	99.75	Enterobacteriaceae	Klebsiella	Klebsiella oxytoca	2023-03-28	Smashing Plate	2024-10-01
F10-031	PP	CCA	hygienized	Achromobacter xylosoxidans strain NBRC 15126 16S ribosomal RNA, partial sequence	fwd	99.91	NR_113733	175	*	65	*	Alcaligenaceae	Achromobacter	Achromobacter xylosoxidans	2023-03-28	Smashing Plate	2024-10-01
F10-034	PP	CCA	hygienized	Citrobacter amalonaticus strain LMG 7873 16S ribosomal RNA, partial sequence	fwd	99.41	NR_118106	264	*	108	*	Enterobacteriaceae	Citrobacter	Citrobacter amalonaticus	2023-03-28	0.2 % SDS	2024-07-09
F10-035	PP	CCA	hygienized	Brevundimonas viscosa strain F3 16S ribosomal RNA, partial sequence	rev	97.32	NR_112031	289	*	133	*	Caulobacteraceae	Brevundimonas	Brevundimonas viscosa	2023-03-28	DMSO	2024-10-18
F10-036	PP	CCA	hygienized	Providencia alcalifaciens DSM 30120 strain NCTC 10286 16S ribosomal RNA, partial sequence	fwd	98.85	NR_115879	292	*	136	*	Morganellaceae	Providencia	Providencia alcalifaciens	2023-03-28	0.2 % SDS	2024-07-09
F10-037	PP	MRS	untreated	Enterococcus casseliflavus strain NCIMB 11449 16S ribosomal RNA, partial sequence	fwd	99.57	NR_119280	94	*	14	99.32	Enterococcaceae	Enterococcus	Enterococcus casseliflavus	2023-03-28	DMSO	2024-10-18
F10-038	PP	MRS	untreated	Populibacterium corticicola strain 2D-4 16S ribosomal RNA, partial sequence	fwd	99.56	NR_151956	225	*	3	99.82	Jonesiaceae	Populibacterium	Populibacterium corticicola	2023-03-28	0.2 % SDS	2024-07-09
F10-039	PP	MRS	untreated	Enterococcus casseliflavus strain NCIMB 11449 16S ribosomal RNA, partial sequence	fwd	99.82	NR_119280	238	*	14	99.82	Enterococcaceae	Enterococcus	Enterococcus casseliflavus	2023-03-28	0.2 % SDS	2024-07-09
F10-040	PP	MRS	untreated	Populibacterium corticicola strain 2D-4 16S ribosomal RNA, partial sequence	fwd	99.64	NR_151956	226	100	85	*	Jonesiaceae	Populibacterium	Populibacterium corticicola	2023-03-28	0.2 % SDS	2024-07-09
F10-041	PP	MRS	untreated	Enterococcus casseliflavus strain NCIMB 11449 16S ribosomal RNA, partial sequence	fwd	99.63	NR_119280	244	*	91	*	Enterococcaceae	Enterococcus	Enterococcus casseliflavus	2023-03-28	0.2 % SDS	2024-07-09
F10-044	PP	MRS	hygienized	Enterococcus casseliflavus strain NCIMB 11449 16S ribosomal RNA, partial sequence	fwd	99.73	NR_119280	219	*	14	99.82	Enterococcaceae	Enterococcus	Enterococcus casseliflavus	2023-03-28	0.2 % SDS	2024-07-09
F10-049	PP	ABA	untreated	Populibacterium corticicola strain 2D-4 16S ribosomal RNA, partial sequence	fwd	99.64	NR_151956	226	*	3	99.82	Jonesiaceae	Populibacterium	Populibacterium corticicola	2023-03-28	0.2 % SDS	2024-07-09
F10-050	PP	ABA	untreated	Populibacterium corticicola strain 2D-4 16S ribosomal RNA, partial sequence	fwd	99.73	NR_151956	208	100	3	99.73	Jonesiaceae	Populibacterium	Populibacterium corticicola	2023-03-28	0.2 % SDS	2024-07-09
F10-051	PP	ABA	untreated	Microbacterium profundi strain Shh49 16S ribosomal RNA, partial sequence	fwd	99.01	NR_044321	233	*	83	*	Microbacteriaceae	Microbacterium	Microbacterium profundi	2023-03-28	0.2 % SDS	2024-07-09
F10-052	PP	ABA	hygienized	Sphingobacterium mizutaii strain NCTC12149 genome assembly, chromosome: 1	fwd	99.58	LT906468.1	68	*	4	99.58	Sphingobacteriaceae	Sphingobacterium	Sphingobacterium mizutaii	2023-03-28	Smashing Plate	2024-10-01
F10-053	PP	ABA	hygienized	Populibacterium corticicola strain 2D-4 16S ribosomal RNA, partial sequence	fwd	99.08	NR_151956	39	*	3	100	Jonesiaceae	Populibacterium	Populibacterium corticicola	2023-03-28	Smashing Plate	2024-10-01
F10-054	PP	ABA	hygienized	Populibacterium corticicola strain 2D-4 16S ribosomal RNA, partial sequence	fwd	99.39	NR_151956	191	*	3	99.91	Jonesiaceae	Populibacterium	Populibacterium corticicola	2023-03-28	Smashing Plate	2024-10-01
F10-055	PP	ABA	untreated	Bhargavaea ullalensis strain ZMA 19 16S ribosomal RNA, partial sequence	fwd	98.87	NR_118451	8	*	5	*	Caryophanaceae	Bhargavaea	Bhargavaea ullalensis	2023-03-28	Smashing Plate	2024-10-01
F10-056	PP	ABA	untreated	Oceanobacillus oncorhynchi strain EH13 16S ribosomal RNA gene, partial sequence	fwd	98.31	KP789099.1	280	*	124	*	Bacillaceae	Oceanobacillus	Oceanobacillus oncorhynchi	2023-03-28	Smashing Plate	2024-10-01
F10-058	PP	ABA	hygienized	Bhargavaea ullalensis strain ZMA 19 16S ribosomal RNA, partial sequence	fwd	99.13	NR_118451	43	*	26	*	Caryophanaceae	Bhargavaea	Bhargavaea ullalensis	2023-03-28	Smashing Plate	2024-10-01
F10-059	PP	ABA	hygienized	Populibacterium corticicola strain 2D-4 16S ribosomal RNA, partial sequence	fwd	98.67	NR_151956	282	*	126	*	Jonesiaceae	Populibacterium	Populibacterium corticicola	2023-03-28	Smashing Plate	2024-10-01
F10-061	PP	ABA	hygienized	Populibacterium corticicola strain 2D-4 16S ribosomal RNA, partial sequence	fwd	100	NR_151956	3	100	3	100	Jonesiaceae	Populibacterium	Populibacterium corticicola	2023-03-28	DMSO	2024-10-18
F10-062	PP	ABA	hygienized	Populibacterium corticicola strain 2D-4 16S ribosomal RNA, partial sequence	fwd	100	NR_151956	25	*	3	99.92	Jonesiaceae	Populibacterium	Populibacterium corticicola	2023-03-28	DMSO	2024-10-18
F10-063	PP	ABA	hygienized	Populibacterium corticicola strain 2D-4 16S ribosomal RNA, partial sequence	fwd	99.82	NR_151956	6	*	3	99.6	Jonesiaceae	Populibacterium	Populibacterium corticicola	2023-03-28	DMSO	2024-10-18
F10-064	PP	ABA	hygienized	Populibacterium corticicola strain 2D-4 16S ribosomal RNA, partial sequence	fwd	99.26	NR_151956	5	*	3	99.76	Jonesiaceae	Populibacterium	Populibacterium corticicola	2023-03-28	DMSO	2024-10-18
F10-065	PP	ABA	hygienized	Populibacterium corticicola strain 2D-4 16S ribosomal RNA, partial sequence	fwd	100	NR_151956	3	*	3	*	Jonesiaceae	Populibacterium	Populibacterium corticicola	2023-03-28	DMSO	2024-10-18
F10-066	PP	ABA	hygienized	Populibacterium corticicola strain 2D-4 16S ribosomal RNA, partial sequence	fwd	99.27	NR_151956	240	*	85	99.36	Jonesiaceae	Populibacterium	Populibacterium corticicola	2023-03-28	Smashing Plate	2024-10-01
F10-067	PP	ABA	untreated	Populibacterium corticicola strain 23ND75W-61 16S ribosomal RNA gene, partial sequence	fwd	96.02	OR984989.1	284	*	128	*	Jonesiaceae	Populibacterium	Populibacterium corticicola	2023-03-28	Smashing Plate	2024-10-01
F10-068	PP	ABA	untreated	Populibacterium corticicola strain 2D-4 16S ribosomal RNA, partial sequence	fwd	99.32	NR_151956	53	*	3	99.92	Jonesiaceae	Populibacterium	Populibacterium corticicola	2023-03-28	Smashing Plate	2024-10-01
F10-070	PP	ABA	untreated	Populibacterium corticicola strain 2D-4 16S ribosomal RNA, partial sequence	fwd	99.38	NR_151956	228	*	3	99.82	Jonesiaceae	Populibacterium	Populibacterium corticicola	2023-03-28	Smashing Plate	2024-10-01
F10-071	PP	ABA	untreated	Enterococcus casseliflavus strain SA-19 16S ribosomal RNA gene, partial sequence	fwd	99.73	KR265381.1	220	*	14	99.29	Enterococcaceae	Enterococcus	Enterococcus casseliflavus	2023-03-28	Smashing Plate	2024-10-01
F10-086	PP	JEN	hygienized	Klebsiella oxytoca strain ATCC 13182 16S ribosomal RNA, partial sequence	fwd	99.83	NR_041749	79	*	33	99.75	Enterobacteriaceae	Klebsiella	Klebsiella oxytoca	2023-03-28	Smashing Plate	2024-10-01
F10-087	PP	JEN	hygienized	Sphingobacterium wenxiniae strain LQY-18 16S ribosomal RNA, partial sequence	fwd	100	NR_108640	89	*	4	99.75	Sphingobacteriaceae	Sphingobacterium	Sphingobacterium wenxiniae	2023-03-28	Smashing Plate	2024-10-01
F10-088	PP	JEN	hygienized	Sphingobacterium wenxiniae strain LQY-18 16S ribosomal RNA, partial sequence	fwd	100	NR_108640	83	*	4	99.66	Sphingobacteriaceae	Sphingobacterium	Sphingobacterium wenxiniae	2023-03-28	Smashing Plate	2024-10-01
F10-089	PP	JEN	hygienized	Sphingobacterium wenxiniae strain LQY-18 16S ribosomal RNA, partial sequence	fwd	100	NR_108640	4	*	4	*	Sphingobacteriaceae	Sphingobacterium	Sphingobacterium wenxiniae	2023-03-28	Smashing Plate	2024-10-01
F10-091	PP	JEN	untreated	Populibacterium corticicola strain 2D-4 16S ribosomal RNA, partial sequence	fwd	99.49	NR_151956	112	*	3	100	Jonesiaceae	Populibacterium	Populibacterium corticicola	2023-03-28	Smashing Plate	2024-10-01
F10-092	PP	JEN	untreated	Sphingobacterium chuzhouense strain DH-5 16S ribosomal RNA, partial sequence	fwd	99.05	NR_153692	1	*	1	*	Sphingobacteriaceae	Sphingobacterium	Sphingobacterium chuzhouense	2023-03-28	Smashing Plate	2024-10-01
F10-096	PP	JEN	untreated	Brevundimonas diminuta JCM 13047 gene for 16S rRNA, partial sequence	fwd	99.41	LC507944.1	121	*	8	99.49	Caulobacteraceae	Brevundimonas	Brevundimonas diminuta	2023-03-28	Smashing Plate	2024-10-01
F11-002	AP	CASO	untreated	Klebsiella oxytoca strain ATCC 13182 16S ribosomal RNA, partial sequence	fwd	99.65	NR_041749	189	*	33	99.65	Enterobacteriaceae	Klebsiella	Klebsiella oxytoca	2023-06-27	0.2 % SDS	2024-07-09
F11-004	AP	CASO	untreated	Klebsiella oxytoca strain ATCC 13182 16S ribosomal RNA, partial sequence	fwd	99.57	NR_041749	154	*	33	99.57	Enterobacteriaceae	Klebsiella	Klebsiella oxytoca	2023-06-27	0.2 % SDS	2024-07-09
F11-005	AP	CASO	untreated	Klebsiella oxytoca strain ATCC 13182 16S ribosomal RNA, partial sequence	fwd	99.65	NR_041749	155	100	33	99.66	Enterobacteriaceae	Klebsiella	Klebsiella oxytoca	2023-06-27	0.2 % SDS	2024-07-09
F11-006	AP	CASO	untreated	Providencia vermicola strain OP1 16S ribosomal RNA, partial sequence	fwd	98.65	NR_042415	252	*	99	*	Morganellaceae	Providencia	Providencia vermicola	2023-06-27	0.2 % SDS	2024-07-09
F11-007	AP	CASO	hygienized	Klebsiella oxytoca strain ATCC 13182 16S ribosomal RNA, partial sequence	fwd	100	NR_041749	205	*	33	99.65	Enterobacteriaceae	Klebsiella	Klebsiella oxytoca	2023-06-27	0.2 % SDS	2024-07-09
F11-008	AP	CASO	hygienized	Klebsiella oxytoca strain ATCC 13182 16S ribosomal RNA, partial sequence	fwd	99.83	NR_041749	90	*	33	99.92	Enterobacteriaceae	Klebsiella	Klebsiella oxytoca	2023-06-27	Smashing Plate	2024-10-01
F11-010	AP	CASO	hygienized	Klebsiella oxytoca strain ATCC 13182 16S ribosomal RNA, partial sequence	fwd	99.83	NR_041749	183	*	33	99.65	Enterobacteriaceae	Klebsiella	Klebsiella oxytoca	2023-06-27	0.2 % SDS	2024-07-09
F11-026	AP	MRS	untreated	Stenotrophomonas pavanii strain LMG 25348 16S ribosomal RNA, partial sequence	fwd	97.4	NR_118008	267	*	111	*	Lysobacteraceae	Stenotrophomonas	Stenotrophomonas pavanii	2023-06-27	DMSO	2024-10-18
F11-027	AP	MRS	untreated	Brucella intermedia strain NBRC 15820 16S ribosomal RNA, partial sequence	rev	99.83	NR_113812	32	*	20	*	Brucellaceae	Brucella	Brucella intermedia	2023-06-27	DMSO	2024-10-18
F11-033	AP	MRS	hygienized	Klebsiella oxytoca strain ATCC 13182 16S ribosomal RNA, partial sequence	fwd	99.66	NR_041749	145	*	33	99.74	Enterobacteriaceae	Klebsiella	Klebsiella oxytoca	2023-06-27	0.2 % SDS	2024-07-09
F11-037	AP	CCA	untreated	Klebsiella oxytoca strain ATCC 13182 16S ribosomal RNA, partial sequence	fwd	99.57	NR_041749	155	*	33	99.57	Enterobacteriaceae	Klebsiella	Klebsiella oxytoca	2023-06-27	0.2 % SDS	2024-07-09
F11-038	AP	CCA	untreated	Klebsiella oxytoca strain ATCC 13182 16S ribosomal RNA, partial sequence	fwd	99.57	NR_041749	160	*	33	99.57	Enterobacteriaceae	Klebsiella	Klebsiella oxytoca	2023-06-27	0.2 % SDS	2024-07-09
F11-040	AP	CCA	untreated	Klebsiella oxytoca strain ATCC 13182 16S ribosomal RNA, partial sequence	fwd	99.83	NR_041749	164	*	33	99.74	Enterobacteriaceae	Klebsiella	Klebsiella oxytoca	2023-06-27	0.2 % SDS	2024-07-09
F11-043	AP	CCA	hygienized	Achromobacter xylosoxidans strain LMG 1863 16S ribosomal RNA, partial sequence	fwd	99.73	NR_118403	188	*	65	99.56	Alcaligenaceae	Achromobacter	Achromobacter xylosoxidans	2023-06-27	0.2 % SDS	2024-07-09
F11-044	AP	CCA	hygienized	Klebsiella oxytoca strain ATCC 13182 16S ribosomal RNA, partial sequence	fwd	99.74	NR_041749	135	*	33	99.91	Enterobacteriaceae	Klebsiella	Klebsiella oxytoca	2023-06-27	0.2 % SDS	2024-07-09
F11-045	AP	CCA	hygienized	Klebsiella oxytoca strain ATCC 13182 16S ribosomal RNA, partial sequence	fwd	99.75	NR_041749	81	*	33	100	Enterobacteriaceae	Klebsiella	Klebsiella oxytoca	2023-06-27	Smashing Plate	2024-10-01
F11-046	AP	CCA	hygienized	Providencia vermicola strain OP1 16S ribosomal RNA, partial sequence	fwd	99.23	NR_042415	259	*	99	99.78	Morganellaceae	Providencia	Providencia vermicola	2023-06-27	Smashing Plate	2024-10-01
F11-047	AP	CCA	hygienized	Morganella morganii strain NBRC 3848 16S ribosomal RNA, partial sequence	fwd	99.56	NR_113580	123	*	55	*	Morganellaceae	Morganella	Morganella morganii	2023-06-27	Smashing Plate	2024-10-01
F11-048	AP	CCA	hygienized	Klebsiella oxytoca strain ATCC 13182 16S ribosomal RNA, partial sequence	fwd	99.57	NR_041749	136	*	33	99.91	Enterobacteriaceae	Klebsiella	Klebsiella oxytoca	2023-06-27	Smashing Plate	2024-10-01
F11-049	AP	JEN	untreated	Klebsiella oxytoca strain ATCC 13182 16S ribosomal RNA, partial sequence	fwd	99.65	NR_041749	139	*	33	99.91	Enterobacteriaceae	Klebsiella	Klebsiella oxytoca	2023-06-27	Smashing Plate	2024-10-01
F11-051	AP	JEN	untreated	Achromobacter aloeverae strain AVA-1 16S ribosomal RNA, partial sequence	rev	95.56	NR_156047	290	*	134	*	Alcaligenaceae	Achromobacter	Achromobacter aloeverae	2023-06-27	DMSO	2024-10-18
F11-053	AP	JEN	untreated	Klebsiella oxytoca strain ATCC 13182 16S ribosomal RNA, partial sequence	fwd	100	NR_041749	235	*	86	*	Enterobacteriaceae	Klebsiella	Klebsiella oxytoca	2023-06-27	0.2 % SDS	2024-07-09
F11-054	AP	JEN	untreated	Klebsiella oxytoca strain ATCC 13182 16S ribosomal RNA, partial sequence	fwd	99.83	NR_041749	55	*	33	*	Enterobacteriaceae	Klebsiella	Klebsiella oxytoca	2023-06-27	Smashing Plate	2024-10-01
F11-055	AP	JEN	hygienized	Klebsiella oxytoca strain ATCC 13182 16S ribosomal RNA, partial sequence	fwd	99.73	NR_041749	223	*	33	99.65	Enterobacteriaceae	Klebsiella	Klebsiella oxytoca	2023-06-27	0.2 % SDS	2024-07-09
F11-056	AP	JEN	hygienized	Gluconacetobacter takamatsuzukensis strain T61213-20-1a 16S ribosomal RNA, partial sequence	fwd	99.73	NR_114384	236	*	87	*	Acetobacteraceae	Gluconacetobacter	Gluconacetobacter takamatsuzukensis	2023-06-27	0.2 % SDS	2024-07-09
F11-057	AP	JEN	hygienized	Frateuria aurantia strain DSM 6220 16S ribosomal RNA, partial sequence	fwd	99.82	NR_074107	232	*	82	*	Rhodanobacteraceae	Frateuria	Frateuria aurantia	2023-06-27	0.2 % SDS	2024-07-09
F11-058	AP	JEN	hygienized	Achromobacter xylosoxidans strain NBRC 15126 16S ribosomal RNA, partial sequence	fwd	99.55	NR_113733	231	*	65	99.46	Alcaligenaceae	Achromobacter	Achromobacter xylosoxidans	2023-06-27	0.2 % SDS	2024-07-09
F11-059	AP	JEN	hygienized	Klebsiella oxytoca strain ATCC 13182 16S ribosomal RNA, partial sequence	fwd	99.58	NR_041749	75	*	33	100	Enterobacteriaceae	Klebsiella	Klebsiella oxytoca	2023-06-27	Smashing Plate	2024-10-01
F11-060	AP	JEN	hygienized	Klebsiella oxytoca strain ATCC 13182 16S ribosomal RNA, partial sequence	fwd	99.29	NR_041749	229	*	33	99.38	Enterobacteriaceae	Klebsiella	Klebsiella oxytoca	2023-06-27	0.2 % SDS	2024-07-09
F11-061	AP	ABA	untreated	Klebsiella oxytoca strain ATCC 13182 16S ribosomal RNA, partial sequence	fwd	99.91	NR_041749	137	100	33	99.91	Enterobacteriaceae	Klebsiella	Klebsiella oxytoca	2023-06-27	0.2 % SDS	2024-07-09
F11-062	AP	ABA	untreated	Klebsiella oxytoca strain ATCC 13182 16S ribosomal RNA, partial sequence	fwd	99.49	NR_041749	82	*	33	99.92	Enterobacteriaceae	Klebsiella	Klebsiella oxytoca	2023-06-27	Smashing Plate	2024-10-01
F11-063	AP	ABA	untreated	Klebsiella oxytoca strain ATCC 13182 16S ribosomal RNA, partial sequence	fwd	99.66	NR_041749	56	*	33	99.75	Enterobacteriaceae	Klebsiella	Klebsiella oxytoca	2023-06-27	Smashing Plate	2024-10-01
F11-065	AP	ABA	untreated	Klebsiella oxytoca strain ATCC 13182 16S ribosomal RNA, partial sequence	fwd	99.66	NR_041749	65	*	33	99.83	Enterobacteriaceae	Klebsiella	Klebsiella oxytoca	2023-06-27	Smashing Plate	2024-10-01
F11-066	AP	ABA	untreated	Klebsiella oxytoca strain ATCC 13182 16S ribosomal RNA gene, partial sequence	fwd	99.83	NR_041749	173	*	33	100	Enterobacteriaceae	Klebsiella	Klebsiella oxytoca	2023-06-27	Smashing Plate	2024-10-01
F11-067	AP	ABA	hygienized	Klebsiella oxytoca strain ATCC 13182 16S ribosomal RNA, partial sequence	fwd	99.83	NR_041749	57	*	33	99.75	Enterobacteriaceae	Klebsiella	Klebsiella oxytoca	2023-06-27	Smashing Plate	2024-10-01
F11-068	AP	ABA	hygienized	Enterococcus casseliflavus strain NCIMB 11449 16S ribosomal RNA, partial sequence	fwd	99.58	NR_119280	58	*	14	99.92	Enterococcaceae	Enterococcus	Enterococcus casseliflavus	2023-06-27	Smashing Plate	2024-10-01
F11-069	AP	ABA	hygienized	Klebsiella oxytoca strain ATCC 13182 16S ribosomal RNA, partial sequence	fwd	99.91	NR_041749	131	*	33	99.91	Enterobacteriaceae	Klebsiella	Klebsiella oxytoca	2023-06-27	Smashing Plate	2024-10-01
F11-070	AP	ABA	hygienized	Klebsiella oxytoca strain ATCC 13182 16S ribosomal RNA, partial sequence	fwd	99.83	NR_041749	55	100	33	100	Enterobacteriaceae	Klebsiella	Klebsiella oxytoca	2023-06-27	Smashing Plate	2024-10-01
F11-071	AP	ABA	hygienized	Klebsiella oxytoca strain ATCC 13182 16S ribosomal RNA, partial sequence	fwd	99.83	NR_041749	70	*	33	99.92	Enterobacteriaceae	Klebsiella	Klebsiella oxytoca	2023-06-27	Smashing Plate	2024-10-01
F11-072	AP	ABA	hygienized	Klebsiella oxytoca strain ATCC 13182 16S ribosomal RNA, partial sequence	fwd	99.83	NR_041749	184	*	33	99.83	Enterobacteriaceae	Klebsiella	Klebsiella oxytoca	2023-06-27	0.2 % SDS	2024-07-09
F11-074	AP	ABA	untreated	Leifsonia naganoensis strain DB103 16S ribosomal RNA, partial sequence	fwd	99.73	NR_043662	234	*	84	*	Microbacteriaceae	Leifsonia	Leifsonia naganoensis	2023-06-27	0.2 % SDS	2024-07-09
F11-075	AP	ABA	untreated	Fontibacillus aquaticus strain GPTSA 19 16S ribosomal RNA, partial sequence	fwd	97.6	NR_115664	216	*	76	*	Paenibacillaceae	Fontibacillus	Fontibacillus aquaticus	2023-06-27	0.2 % SDS	2024-07-09
F11-076	AP	ABA	untreated	Paenibacillus illinoisensis strain NBRC 15959 16S ribosomal RNA, partial sequence	fwd	98.75	NR_113828	35	*	22	*	Paenibacillaceae	Paenibacillus	Paenibacillus illinoisensis	2023-06-27	0.2 % SDS	2024-07-09
F11-077	AP	ABA	untreated	Bhargavaea ullalensis strain ZMA 19 16S ribosomal RNA, partial sequence	fwd	98.19	NR_118451	272	*	116	*	Caryophanaceae	Bhargavaea	Bhargavaea ullalensis	2023-06-27	0.2 % SDS	2024-07-09
F11-078	AP	ABA	untreated	Paenibacillus illinoisensis strain NBRC 15959 16S ribosomal RNA, partial sequence	fwd	99.12	NR_113828	127	*	22	99.66	Paenibacillaceae	Paenibacillus	Paenibacillus illinoisensis	2023-06-27	0.2 % SDS	2024-07-09
F11-079	AP	ABA	hygienized	Lederbergia ruris strain R-6760 16S ribosomal RNA, partial sequence	fwd	99.57	NR_042161	76	*	35	99.75	Bacillaceae	Lederbergia	Lederbergia ruris	2023-06-27	DMSO	2024-10-18
F11-080	AP	ABA	hygienized	Paenibacillus odorifer strain TOD45 16S ribosomal RNA, partial sequence	fwd	98.73	NR_028887	262	*	106	*	Paenibacillaceae	Paenibacillus	Paenibacillus odorifer	2023-06-27	0.2 % SDS	2024-07-09
F11-081	AP	ABA	hygienized	Paenibacillus odorifer strain TOD45 16S ribosomal RNA, partial sequence	fwd	99.15	NR_028887	59	*	34	*	Paenibacillaceae	Paenibacillus	Paenibacillus odorifer	2023-06-27	DMSO	2024-10-18
F11-082	AP	ABA	hygienized	Paenibacillus illinoisensis strain JCM 9907 16S ribosomal RNA, partial sequence	fwd	95.54	NR_040884	276	*	120	*	Paenibacillaceae	Paenibacillus	Paenibacillus illinoisensis	2023-06-27	0.2 % SDS	2024-07-09
F11-083	AP	ABA	hygienized	Paenibacillus yonginensis strain DCY84 16S ribosomal RNA, complete sequence	fwd	99.33	NR_148742	50	*	30	*	Paenibacillaceae	Paenibacillus	Paenibacillus yonginensi	2023-06-27	DMSO	2024-10-18
F11-084	AP	ABA	hygienized	Lederbergia galactosidilytica strain LMG 17892 16S ribosomal RNA, partial sequence	fwd	99.41	NR_025580	103	*	48	*	Bacillaceae	Lederbergia	Lederbergia galactosidilytica	2023-06-27	0.2 % SDS	2024-07-09
F11-085	AP	ABA	untreated	Bacillus haynesii strain NRRL B-41327 16S ribosomal RNA, partial sequence	rev	99.67	NR_157609	19	*	15	*	Bacillaceae	Bacillus	Bacillus haynesii	2023-06-27	DMSO	2024-10-18
F11-089	AP	ABA	untreated	Bacillus piscis strain 16MFT21 16S ribosomal RNA, partial sequence	rev	99.83	NR_165685	21	*	15	99.75	Bacillaceae	Bacillus	Bacillus piscis	2023-06-27	DMSO	2024-10-18
F11-090	AP	ABA	untreated	Bacillus haynesii strain NRRL B-41327 16S ribosomal RNA, partial sequence	rev	99.75	NR_157609	20	*	15	99.59	Bacillaceae	Bacillus	Bacillus haynesii	2023-06-27	DMSO	2024-10-18
