# Supplementary material for: Towards Functional Fertilisers: Feed Composition Shapes Microbial Community Structure and Viability in Black Soldier Fly ( Hermetia illucens ) Frass
Source: Environ Microbiol. 2026 Feb 5;28(2):e70249. doi: 10.1111/1462-2920.70249 (PMC12875740; doi:10.1111/1462-2920.70249)
Supplement: Supplementary file 6 — Data S1: Supporting Information. [file EMI-28-e70249-s002.zip › emi70249-sup-0003-Table_S3.xlsx]

## Sheet: S3.1_16S__ANOVA_alpha
Table S3.1 Two-factorial ANOVA on bacterial alpha diversity measures (see Table 2) for the factors feed type (AP, CF, PE, PP and RC) and heat treatment (untreated and hygienised). Significance level p=0.05.
Variation	DF	Sum of Squares	Mean Square	F Value	P Value
Type	4	0.0799	0.0200	17.6659	<0.0001
Treatment	1	0.0016	0.0016	1.4498	0.2426
Interaction	4	0.0025	0.0006	0.5501	0.7011
Model	9	0.0840	0.0093	8.2571	<0.0001
Error	20	0.0226	0.0011
Corrected Total	29	0.1066

## Sheet: S3.2_16S_Pairwise_ANOVA
Table S3.2 Pairwise comparisons tests for bacterial communities following the two-way ANOVA (see Table S3.1) for the factor type were conducted using Bonferroni. Sig = 1 indicates significance, sig = 0 indicates non-significance at the 0.05 level.
Pairs	MeanDiff	SEM	t Value	Prob	Alpha	Sig	LCL	UCL
CF AP	0.1517	0.0194	7.8132	<0.0001	0.05	1	0.0905	0.2129
PE AP	0.0911	0.0194	4.6931	0.0014	0.05	1	0.0299	0.1523
PE CF	-0.0606	0.0194	-3.1200	0.0539	0.05	0	-0.1218	0.0006
PP AP	0.0379	0.0194	1.9520	0.6508	0.05	0	-0.0233	0.0991
PP CF	-0.1138	0.0194	-5.8612	<0.0001	0.05	1	-0.1750	-0.0526
PP PE	-0.0532	0.0194	-2.7411	0.1259	0.05	0	-0.1144	0.0080
RC AP	0.0885	0.0194	4.5573	0.0019	0.05	1	0.0273	0.1497
RC CF	-0.0632	0.0194	-3.2559	0.0396	0.05	1	-0.1244	-0.0020
RC PE	-0.0026	0.0194	-0.1358	1.0000	0.05	0	-0.0639	0.0586
RC PP	0.0506	0.0194	2.6053	0.1693	0.05	0	-0.0106	0.1118

## Sheet: S3.3_16S_PERMANOVA
Table S3.3 Feed type (AP, CF, PE, PP, RC) and hygienisation treatment (untreated, hygienised) effects on bacterial 16S beta diversity. PERMANOVA results on unweighted UniFrac matrix indicating statistical differences in community composition across feed types and treatment conditions. Significant differences are indicated by symbols: ‘***’ ≤ 0.001, ‘**’ ≤ 0.01, ‘*’ ≤ 0.05
Variation	Df	SumOfSqs	R2	F	Pr(>F)	sig
type	4	3.7768	0.85026	35.3685	0.001	***
treatment	1	0.0177	0.00398	0.6624	0.623
type:treatment	4	0.1135	0.02556	1.0631	0.403
Residual	20	0.5339	0.1202
Total	29	4.4419	1

## Sheet: S3.4_ITS_ANOVA_alpha
Table S3.4 Two-factorial ANOVA on fungal alpha diversity measures (see Table 3) for the factors feed type (AP, CF, PE, PP and RC) and heat treatment (untreated and hygienised). Significance level p=0.05.
Variation	DF	Sum of Squares	Mean Square	F Value	P Value
Type	4	0.2781	0.0695	6.1556	0.0021
Treatment	1	0.0093	0.0093	0.8224	0.3753
Interaction	4	0.0555	0.0139	1.2278	0.3306
Model	9	0.3428	0.0381	3.3729	0.0113
Error	20	0.2259	0.0113
Corrected Total	29	0.5687

## Sheet: S3.5_ITS_Pairwise_ANOVA
Table S3.5 Pairwise comparisons tests for fungal communities following the two-way ANOVA (see Table S3.4) for the factor type were conducted using Bonferroni. Sig = 1 indicates significance, sig = 0 indicates non-significance at the 0.05 level.
Pairs	MeanDiff	SEM	t Value	Prob	Alpha	Sig	LCL	UCL
CF AP	0.1263	0.0614	2.0580	0.5286	0.05	0	-0.0672	0.3197
PE AP	0.0188	0.0614	0.3055	1.0000	0.05	0	-0.1747	0.2122
PE CF	-0.1075	0.0614	-1.7525	0.9501	0.05	0	-0.3010	0.0860
PP AP	-0.1075	0.0614	-1.7518	0.9513	0.05	0	-0.3010	0.0860
PP CF	-0.2338	0.0614	-3.8098	0.0110	0.05	1	-0.4272	-0.0403
PP PE	-0.1262	0.0614	-2.0573	0.5293	0.05	0	-0.3197	0.0673
RC AP	0.1629	0.0614	2.6548	0.1521	0.05	0	-0.0306	0.3564
RC CF	0.0366	0.0614	0.5968	1.0000	0.05	0	-0.1569	0.2301
RC PE	0.1441	0.0614	2.3493	0.2920	0.05	0	-0.0493	0.3376
RC PP	0.2704	0.0614	4.4066	0.0027	0.05	1	0.0769	0.4638

## Sheet: S3.6_ITS_PERMANOVA_beta
Table S3.6 Feed type (AP, CF, PE, PP, RC) and hygienisation treatment (untreated, hygienised) effects on fungal beta diversity. PERMANOVA results on unweighted UniFrac matrix indicating statistical differences in community composition across feed types and treatment conditions. Significant differences are indicated by symbols: ‘***’ ≤ 0.001, ‘**’ ≤ 0.01, ‘*’ ≤ 0.05
Variation	Df	SumOfSqs	R2	F	Pr(>F)	sig
type	4	4.5077	0.68495	13.5517	0.001	***
treatment	1	0.1237	0.01879	1.487	0.191
type:treatment	4	0.2866	0.04355	0.8616	0.597
Residual	20	1.6631	0.25272
Total	29	6.581	1

## Sheet: S3.7_CFU_PERMANOVA
Table S3.7 Effect of thermal hygienisation on viable H. illucens frass-associated bacteria using culturing media and feed type as cofactors for PERMANOVA global model on the reduction of colony –forming units (CFU; see Table 4) and reduced model for each single media. Significant differences are indicated by symbols: ‘***’ ≤ 0.001, ‘**’ ≤ 0.01, ‘*’ ≤ 0.05
Global PERMANOVA
Variation	Df	Sum Sq	R2	F	Pr(>F)
Treatment	1	0.0733	0.04485	3.7172	0.0371	*
Media	3	0.11171	0.06930	1.8866	0.1070
Treatment:Media	3	0.02951	0.01804	0.4984	0.7641
Residual	72	1.42105	0.86881
Total	79	1.63563	1.00
Casein-Peptone Soymeal-Peptone Agar (treatment only)
Treatment	1	0.016477	0.05841	1.1166	0.3296
Residual	18	0.265618	0.94159
Total	19	0.282096	1
Chromogenic Coliform Agar (treatment only)
Treatment	1	0.0746	0.12205	2.5022	0.0614
Residual	18	0.53666	0.87795
Total	19	0.61126	1
Yeast Glucose Chloramphenicol Agar (treatment only)
Treatment	1	0.00833	0.02294	0.4227	0.5377
Residual	18	0.35478	0.97706
Total	19	0.36312	1
De Man–Rogosa–Sharpe Agar (treatment only)
Treatment	1	0.003468	0.01297	0.2365	0.6681
Residual	18	0.263988	0.98703
Total	19	0.267456	1
