# Supplementary material for: Towards Functional Fertilisers: Feed Composition Shapes Microbial Community Structure and Viability in Black Soldier Fly ( Hermetia illucens ) Frass
Source: Environ Microbiol. 2026 Feb 5;28(2):e70249. doi: 10.1111/1462-2920.70249 (PMC12875740; doi:10.1111/1462-2920.70249)
Supplement: Supplementary file 6 — Data S1: Supporting Information. [file EMI-28-e70249-s002.zip › emi70249-sup-0004-Table_S4.xlsx]

## Sheet: 2025-03-07
Genus	Family SILVA (Amplicon data)	Family NCBI (Sanger data)	Family LPSN	Family name used in this study	Info	#ASVs	Phylum	Class	Order
Agrobacterium	Rhizobiaceae	Aurantimonadaceae	Aurantimonadaceae	Aurantimonadaceae		1
Aliihoeflea	Rhizobiaceae	Phyllobacteriaceae	Phyllobacteriaceae	Phyllobacteriaceae		1
Aminobacter	Rhizobiaceae	Phyllobacteriaceae	Phyllobacteriaceae	Phyllobacteriaceae		4
Aquamicrobium	Rhizobiaceae	Phyllobacteriaceae	Phyllobacteriaceae	Phyllobacteriaceae		4
Bhargavaea	Planococcaceae	Caryophanaceae	Caryophanaceae	Caryophanaceae	synonyms	1	Bacillota	Bacilli	Caryophanales
Brucella	Rhizobiaceae	Brucellaceae	Brucellaceae	Brucellaceae		4
Flavimobilis	Sanguibacteraceae	Jonesiaceae	Jonesiaceae	Jonesiaceae	synonyms	2	Actinomycetota	Actinomycetes	Micrococcales
Granulicella	Acidobacteriaceae_(Subgroup_1)	Acidobacteriaceae	Acidobacteriaceae	Acidobacteriaceae		1	Acidobacteriota	Terriglobia	Terriglobales
Kurthia	Planococcaceae	Caryophanaceae	Caryophanaceae	Caryophanaceae	synonyms	1	Bacillota	Bacilli	Caryophanales
Lysinibacillus	Planococcaceae	Bacillaceae	Caryophanaceae	Caryophanaceae	synonyms	3	Bacillota	Bacilli	Caryophanales
Mesorhizobium	Rhizobiaceae	Phyllobacteriaceae	Phyllobacteriaceae	Phyllobacteriaceae		1
Methylobacterium	Beijerinckiaceae	Methylobacteriaceae	Methylobacteriaceae	Methylobacteriaceae		1
Paenochrobactrum	Rhizobiaceae	Brucellaceae	Brucellaceae	Brucellaceae		1
Populibacterium	Micrococcales_Incertae_Sedis	Jonesiaceae	Jonesiaceae	Jonesiaceae		1	Actinomycetota	Actinomycetes	Micrococcales
Pseudochrobactrum	Rhizobiaceae	Brucellaceae	Brucellaceae	Brucellaceae		1
Pusillibacter	Alcaligenaceae	Oscillospiraceae	Oscillospiraceae	Oscillospiraceae		5	Bacillota	Clostridia	Eubacteriales
Rhodopseudomonas	Xanthobacteraceae	Nitrobacteraceae	Nitrobacteraceae	Nitrobacteraceae		1
Ruminiclostridium				Oscillospiraceae	higher taxa only	1	Bacillota	Clostridia	Eubacteriales
Sporosarcina	Planococcaceae	Caryophanaceae	Caryophanaceae	Caryophanaceae	synonyms	3	Bacillota	Bacilli	Caryophanales
Terriglobus	Acidobacteriaceae_(Subgroup_1)	Acidobacteriaceae	Acidobacteriaceae	Acidobacteriaceae		4	Acidobacteriota	Terriglobia	Terriglobales
-	Acidobacteriaceae_(Subgroup_1)			Acidobacteriaceae		2	Acidobacteriota	Terriglobia	Terriglobales

## Sheet: 2025-03-26_order
Order SILVA	Phylum	Class	Order
Micrococcales	Actinomycetota	Actinomycetes	Micrococcales
Terriglobales	Acidobacteriota	Terriglobia	Terriglobales
