# Supplementary material for: Towards Functional Fertilisers: Feed Composition Shapes Microbial Community Structure and Viability in Black Soldier Fly ( Hermetia illucens ) Frass
Source: Environ Microbiol. 2026 Feb 5;28(2):e70249. doi: 10.1111/1462-2920.70249 (PMC12875740; doi:10.1111/1462-2920.70249)
Supplement: Supplementary file 6 — Data S1: Supporting Information. [file EMI-28-e70249-s002.zip › emi70249-sup-0005-Table_S5.xlsx]

## Sheet: BSFL_feeding_trails
Table and resulting growth curves of BSFL weight gain over time from feeding trails when reared on different organic side streams including apple pomace (AP), potato peelings (PE), potato pulp (PP), and rapeseed cake (RC), with chicken feed serving as the control diet (CF). Data and values originate from Barth et al. (2025) (A) and Gurusinga et al. (2026) (B).
source_author	days	weigth	sd	type
B	0	0	0	RC
B	11.13	7.4	3.67	RC
B	13	24.27	20.93	RC
B	15.21	90.67	4.67	RC
B	17.25	156.4	10.87	RC
B	18.94	175.33	36.35	RC
B	21	207.8	40.4	RC
B	23	207.6	34.46	RC
B	25	194.67	26.46	RC
A	0	0.43	0	PE
A	6	1.6	2.77	PE
A	14	4.01	0.8	PE
A	19	39.6	47.82	PE
A	23	120.53	42.34	PE
A	27	152.67	49.45	PE
B	0	0	0	CF
B	7	3.1	2.7	CF
B	9	22.37	19.43	CF
B	11	94.29	27.2	CF
B	13	150.4	30.19	CF
B	15	250.15	13.61	CF
B	17	252.52	7.06	CF
B	0	0	0	AP
B	5	14.56	0.96	AP
B	7	13.66	1.29	AP
B	10	15.17	1.1	AP
B	14	20.17	0.82	AP
B	17	22.14	2.2	AP
B	21	24.53	2.85	AP
B	24	26.62	3.82	AP
B	28	29.74	3.29	AP
B	31	33.15	1.92	AP
B	35	32.05	1.97	AP
B	38	33.08	1.07	AP
B	42	32.3	1.11	AP
B	45	27.94	3.17	AP
B	49	28.06	0.92	AP
B	52	29.17	1.08	AP
B	56	31.1	0.78	AP
B	59	30.26	3.18	AP
B	63	31.32	0.67	AP
B	65	26.76	3.66	AP
B	70	27.99	2.51	AP
B	73	29.8	2.68	AP
B	0	0	0	PP
B	7	2.2	0.46	PP
B	9	4.49	1.95	PP
B	11	9.09	1.5	PP
B	13	11.99	2.85	PP
B	15	26.56	2.98	PP
B	17	36.61	3.63	PP
B	19	55.09	4.48	PP
B	23	68.71	9.05	PP
B	26	85.35	8.63	PP
B	30	98.64	9.3	PP
B	33	111.48	3.69	PP
B	36	119.13	5.56	PP
B	38	124.25	7.97	PP
B	40	131.51	5.54	PP
B	44	152.88	8.04	PP
B	46	156.71	5.65	PP
B	50	170.47	10.91	PP
B	52	160.61	4.16	PP
